# Supplementary material for: Integrative mendelian randomization approaches for therapeutic target prioritisation in immune-mediated diseases
Source: Sci Rep. 2026 Mar 3;16:11851. doi: 10.1038/s41598-026-41818-3 (PMC13065838; doi:10.1038/s41598-026-41818-3)
Supplement: Supplementary file 2 — Supplementary Material 2 [file 41598_2026_41818_MOESM2_ESM.xlsx]

## Sheet: ST1
Supplementary Table 1	Detailed summary for exposure (immune cell) GWAS used in our study, including information about instrument strength and cohorts included, along with their sample sizes
exposure	GWAS source	Includes UKBB?	Includes DECODE?	includes FinnGen?	sample size	number of SNP instruments*	R2* %	Mean F-statistic	GWAS_ID	Genome version	Label	cell type	count type
Basophil count	Chen et al. (2020)	Yes (456,785)	No	No	474001	206	0.0387	89.1	ebi-a-GCST90002292	GRCh37	Basophil count || id:GCST90002292	basophil	count
Basophil percentage of granulocytes	Astle et al. (2016)	Yes (132,959)	No	No	170223	57	0.026004	77.7466	ebi-a-GCST004634	GRCh37	Basophil percentage of granulocytes || id:ebi-a-GCST004634	basophil	percentage_granulo
Basophil percentage of white cells	Vuckovic et al. (2020)	Yes (408,112)	No	No	408,112	149	0.0325	88.9	ebi-a-GCST90002380	GRCh37	Basophil percentage of white cells || id:GCST90002380	basophil	percentage
Eosinophil count	Chen et al. (2020)	Yes (456,785)	No	No	474237	475	0.1139	113.7	ebi-a-GCST90002298	GRCh37	Eosinophil count || id:GCST90002298	eosinophil	count
Eosinophil percentage of granulocytes	Astle et al. (2016)	Yes (132,959)	No	No	170,536	140	0.0655356	79.9124	ebi-a-GCST004617	GRCh37	Eosinophil percentage of granulocytes || id:ebi-a-GCST004617	eosinophil	percentage_granulo
Eosinophil percentage of white cells	Vuckovic et al. (2020)	Yes (408,112)	No	No	408,112	416	0.1104	108.3	ebi-a-GCST90002382	GRCh37	Eosinophil percentage of white cells || id:GCST90002382	eosinophil	percentage
Granulocyte count	Astle et al. (2016)	Yes (132,959)	No	No	169,822	140	0.0611276	74.245	ebi-a-GCST004614	GRCh37	Granulocyte count || id:ebi-a-GCST004614	granulocyte	count
Granulocyte percentage of myeloid white cells	Astle et al. (2016)	Yes (132,959)	No	No	169545	158	0.098049	105.382	ebi-a-GCST004608	GRCh37	Granulocyte percentage of myeloid white cells || id:ebi-a-GCST004608	granulocyte	percentage
Lymphocyte count	Chen et al. (2020)	Yes (456,785)	No	No	524,923	508	0.1122	104.8	ebi-a-GCST90002316	GRCh37	Lymphocyte count || id:GCST90002316	lymphocyte	count
Lymphocyte percentage of white cells	Vuckovic et al. (2020)	Yes (408,112)	No	No	408,112	367	0.0788	87.6	ebi-a-GCST90002389	GRCh37	Lymphocyte percentage of white cells || id:GCST90002389	lymphocyte	percentage
Monocyte count	Chen et al. (2020)	Yes (456,785)	No	No	521,594	573	0.1749	144.9	ebi-a-GCST90002340	GRCh37	Monocyte count || id:GCST90002340	monocyte	count
Monocyte percentage of white cells	Vuckovic et al. (2020)	Yes (408,112)	No	No	408,112	446	0.1608	147.4	ebi-a-GCST90002394	GRCh37	Monocyte percentage of white cells || id:GCST90002394	monocyte	percentage
Myeloid white cell count	Astle et al. (2016)	Yes (132,959)	No	No	169,219	143	0.06346	75.1861	ebi-a-GCST004626	GRCh37	Myeloid white cell count || id:ebi-a-GCST004626	myeloid	count
Neutrophil count	Chen et al. (2020)	Yes (456,785)	No	No	519,288	443	0.0948	101.5	ebi-a-GCST90002351	GRCh37	Neutrophil count || id:GCST90002351	neutrophil	count
Neutrophil percentage of granulocytes	Astle et al. (2016)	Yes (132,959)	No	No	170,672	132	0.0605371	78.3571	ebi-a-GCST004623	GRCh37	Neutrophil percentage of granulocytes || id:ebi-a-GCST004623	neutrophil	percentage_granulo
Neutrophil percentage of white cells	Vuckovic et al. (2020)	Yes (408,112)	No	No	408,112	359	0.0751	85.4	ebi-a-GCST90002399	GRCh37	Neutrophil percentage of white cells || id:GCST90002399	neutrophil	percentage
Sum basophil neutrophil counts	Astle et al. (2016)	Yes (132,959)	No	No	170,143	140	0.0607704	73.9516	ebi-a-GCST004620	GRCh37	Sum basophil neutrophil counts || id:ebi-a-GCST004620	basophil neutrophil	count
Sum eosinophil basophil counts	Astle et al. (2016)	Yes (132,959)	No	No	171,771	160	0.0721638	77.5555	ebi-a-GCST004624	GRCh37	Sum eosinophil basophil counts || id:ebi-a-GCST004624	eosinophil basophil	count
Sum neutrophil eosinophil counts	Astle et al. (2016)	Yes (132,959)	No	No	170,384	137	0.0602994	75.09	ebi-a-GCST004613	GRCh37	Sum neutrophil eosinophil counts || id:ebi-a-GCST004613	neutrophil eosinophil	count
White blood cell count	Chen et al. (2020)	Yes (456,785)	No	No	562,243	508	0.114	106.4	ebi-a-GCST90002374	GRCh37	White blood cell count || id:GCST90002374	leukocyte	count
Instrument strength based on instruments outside of the MHC region.

## Sheet: ST2
Supplementary Table 2	Detailed summary for outcome (immune-mediated disease) GWAS used in our study, including information about instrument strength and cohorts included, along with their sample sizes
disease	GWAS source	Includes UKBB?	Includes DECODE?	includes FinnGen?	sample size (cases/controls)	number of SNP instruments*	R2* %	Mean F-statistic	Pubmed ID	GWAS_ID	Genome version	Label
ankylosing spondylitis	FinnGen 9	No	No	No	2,563 / 248,831	9	0.00808686	226.6	36653562	M13_ANKYLOSPON	GRCh38	Ankylosing spondylitis || id:M13_ANKYLOSPON
asthma	Valette 2021	Yes (56,167 cases, 352,255 controls)	No	No	56,167 / 352,255	75	0.012374	67.4025	34103634	ebi-a-GCST90014325	GRCh37	Asthma || id:ebi-a-GCST90014325
asthma	Demenais 2018	No	Yes (1,675 cases, 33,408 controls)	No	19,954 / 107,715	14	0.00642099	58.5864	29273806	ebi-a-GCST006862	GRCh37	Asthma || id:GCST006862
chronic sinusitis	FinnGen 9	No	No	Yes (16,395 cases, 258,553 controls)	16,395 / 258,553	14	0.00218957	50.117	36653562	J10_CHRONSINUSITIS	GRCh38	Sinusitis || id:J10_CHRONSINUSITIS
Crohn's disease	de Lange 2017	No	No	No	12,194 / 28,072	83	0.159344	77.5857	28067908	ebi-a-GCST004132	GRCh37	Crohn's disease || id:ebi-a-GCST004132
eczema	EAGLE 2023	Yes (10,135 cases, 326,899 controls)	No	Yes (2,921 cases, 132,591 controls)	60,653 / 804,329	60	0.00513801	74.0866	37794016	GCST90244787	GRCh37	Eczema || id:GCST90244787
eczema	FinnGen 9	No	No	Yes (13,473 cases, 306,909 controls)	13,473 / 306,909	41	0.00749078	58.5493	36653562	L12_ATOPIC	GRCh38	Eczema || id:L12_ATOPIC
eosinophilic esophagitis	Chang 2022	No	No	No	1,930 / 13,634	15	0.0414877	43.1807	34506852	GCST90027899	GRCh37	Eosinophilic esophagitis || id:GCST90027899
inflammatory bowel disease	de Lange 2017	No	No	No	25,042 / 34,915	112	0.126292	67.7366	28067908	ebi-a-GCST004131	GRCh37	Inflammatory bowel disease || id:ebi-a-GCST004131
juvenile idiopathic arthritis	Lopez-Isac 2021	No	No	No	3,305 / 9,196	13	0.115059	113.82	33106285	GCST90010715	GRCh37	Juvenile idiopathic arthritis || id:GCST90010715
multiple sclerosis	IMSGC 2019	No	No	No	47,429 / 68,374	66	0.0253998	44.5848	31604244	ieu-b-18	GRCh37	multiple sclerosis || id:ieu-b-18
psoriasis	Stuart 2022	No	No	No	15,967 / 28,194	48	0.0784611	72.3959	34927100	ebi-a-GCST90019016	GRCh37	Psoriasis || id:GCST90019016
rheumatoid arthritis	Okada 2014	No	No	No	14,361 / 42,923	50	0.0607942	69.8973	24390342	ebi-a-GCST002318	GRCh37	Rheumatoid arthritis || id:ebi-a-GCST002318
systemic lupus erythematosus	Bentham 2015	No	No	No	5,201 / 9,066	39	0.229858	85.0337	26502338	ebi-a-GCST003156	GRCh37	Systemic lupus erythematosus || id:ebi-a-GCST003156
type 1 diabetes	Forgetta 2020	No	No	No	9,358 / 15,705	35	0.0886851	63.3411	32005708	ebi-a-GCST010681	GRCh37	Type 1 diabetes || id:ebi-a-GCST010681
ulcerative colitis	de Lange 2017	No	No	No	12,366 / 33,609	56	0.0758207	62.3518	28067908	ebi-a-GCST004133	GRCh37	Ulcerative colitis || id:ebi-a-GCST004133
Instrument strength based on instruments outside of the MHC region.

## Sheet: ST3
Supplementary Table 3	protein QTL (pQTL) sources used in our study
Study cohort name	Study	Tissue	Platform	Protein targets measured	Ancestry	Sample size	Pubmed ID
ARIC	Zhang et al. (2022)	blood plasma	Somascan	4435	European	7213	35501419
deCODE	Ferkingstad et al. (2021)	blood plasma	Somascan	4719	European	35559	34857953
FENLAND	Pietzner et al. (2021)	blood plasma	Somascan	4775	European	10708	34648354
UK Biobank	Sun et al. (2023)	blood plasma	Olink	1472	European	35571	37794186

## Sheet: ST4
Supplementary Table 4	VEP functional consequence annotations used for intermediate MR instrument selection, in order of priority
Consequence	Priority
missense_variant	1
protein_altering_variant	2
stop_gained	3
stop_lost	4
stop_retained_variant	5
incomplete_terminal_codon_variant	6
inframe_insertion	7
inframe_deletion	8
start_retained_variant	9
start_lost	10
frameshift_variant	11
synonymous_variant	12
coding_sequence_variant	13
intron_variant	14
splice_donor_variant	15
splice_donor_5th_base_variant	16
splice_donor_region_variant	17
splice_region_variant	18
splice_acceptor_variant	19
splice_polypyrimidine_tract_variant	20
coding_transcript_variant	21
NMD_transcript_variant	22
5_prime_UTR_variant	23
3_prime_UTR_variant	24

## Sheet: ST5
Supplementary Table 5	Two-sample Mendelian Randomization results for immune cell to immune-mediated disease analysis (with/without MHC region)
exposure	outcome	method	nsnp	b	se	pval	Below Bonferroni-adjusted pval threshold?	lo_ci	up_ci	or	or_lci95	or_uci95	MHC included?
Basophil count || id:GCST90002292	Ankylosing spondylitis || id:M13_ANKYLOSPON	Inverse variance weighted	199	0.067092	0.113067	0.552923	FALSE	-0.154518	0.288702	1.06939	0.856828	1.33469	no
Basophil count || id:GCST90002292	Ankylosing spondylitis || id:M13_ANKYLOSPON	Inverse variance weighted	202	0.0976487	0.144222	0.498359	FALSE	-0.185026	0.380323	1.10258	0.831083	1.46276	yes
Basophil count || id:GCST90002292	Ankylosing spondylitis || id:M13_ANKYLOSPON	MR Egger	199	0.0278452	0.207769	0.893524	FALSE	-0.379383	0.435073	1.02824	0.684284	1.54508	no
Basophil count || id:GCST90002292	Ankylosing spondylitis || id:M13_ANKYLOSPON	MR Egger	202	0.0956078	0.266649	0.720308	FALSE	-0.427024	0.618239	1.10033	0.652448	1.85566	yes
Basophil count || id:GCST90002292	Ankylosing spondylitis || id:M13_ANKYLOSPON	Simple mode	199	0.206975	0.356831	0.56255	FALSE	-0.492414	0.906365	1.22995	0.611149	2.47531	no
Basophil count || id:GCST90002292	Ankylosing spondylitis || id:M13_ANKYLOSPON	Simple mode	202	0.23372	0.364461	0.522075	FALSE	-0.480625	0.948064	1.26329	0.618397	2.58071	yes
Basophil count || id:GCST90002292	Ankylosing spondylitis || id:M13_ANKYLOSPON	Weighted median	199	0.120161	0.172486	0.486027	FALSE	-0.217912	0.458234	1.12768	0.804196	1.58128	no
Basophil count || id:GCST90002292	Ankylosing spondylitis || id:M13_ANKYLOSPON	Weighted median	202	0.131481	0.161871	0.416644	FALSE	-0.185786	0.448747	1.14052	0.830451	1.56635	yes
Basophil count || id:GCST90002292	Ankylosing spondylitis || id:M13_ANKYLOSPON	Weighted mode	199	0.12633	0.214431	0.556438	FALSE	-0.293955	0.546615	1.13466	0.74531	1.7274	no
Basophil count || id:GCST90002292	Ankylosing spondylitis || id:M13_ANKYLOSPON	Weighted mode	202	0.129715	0.208142	0.533857	FALSE	-0.278244	0.537674	1.1385	0.757112	1.71202	yes
Basophil count || id:GCST90002292	Asthma || id:ebi-a-GCST90014325	Inverse variance weighted	205	0.113571	0.0496481	0.0221658	FALSE	0.0162605	0.210881	1.12027	1.01639	1.23477	no
Basophil count || id:GCST90002292	Asthma || id:ebi-a-GCST90014325	Inverse variance weighted	209	0.109498	0.0489758	0.025367	FALSE	0.0135059	0.205491	1.11572	1.0136	1.22813	yes
Basophil count || id:GCST90002292	Asthma || id:ebi-a-GCST90014325	MR Egger	205	-0.0530294	0.0941959	0.574077	FALSE	-0.237653	0.131595	0.948352	0.788476	1.14065	no
Basophil count || id:GCST90002292	Asthma || id:ebi-a-GCST90014325	MR Egger	209	-0.0540308	0.0933839	0.563496	FALSE	-0.237063	0.129002	0.947403	0.788941	1.13769	yes
Basophil count || id:GCST90002292	Asthma || id:ebi-a-GCST90014325	Simple mode	205	0.0425013	0.124186	0.732523	FALSE	-0.200903	0.285906	1.04342	0.817992	1.33097	no
Basophil count || id:GCST90002292	Asthma || id:ebi-a-GCST90014325	Simple mode	209	0.0196018	0.115297	0.865166	FALSE	-0.20638	0.245584	1.0198	0.813524	1.27837	yes
Basophil count || id:GCST90002292	Asthma || id:ebi-a-GCST90014325	Weighted median	205	0.0361271	0.0430466	0.401326	FALSE	-0.0482442	0.120498	1.03679	0.952901	1.12806	no
Basophil count || id:GCST90002292	Asthma || id:ebi-a-GCST90014325	Weighted median	209	0.0340732	0.0440008	0.438707	FALSE	-0.0521683	0.120315	1.03466	0.949169	1.12785	yes
Basophil count || id:GCST90002292	Asthma || id:ebi-a-GCST90014325	Weighted mode	205	-0.0262344	0.0739484	0.723131	FALSE	-0.171173	0.118704	0.974107	0.842676	1.12604	no
Basophil count || id:GCST90002292	Asthma || id:ebi-a-GCST90014325	Weighted mode	209	-0.0490592	0.0709693	0.490164	FALSE	-0.188159	0.0900406	0.952125	0.828483	1.09422	yes
Basophil count || id:GCST90002292	Asthma || id:GCST006862	Inverse variance weighted	132	0.367915	0.10332	0.000369553	FALSE	0.165408	0.570422	1.44472	1.17987	1.76901	no
Basophil count || id:GCST90002292	Asthma || id:GCST006862	Inverse variance weighted	134	0.34916	0.102364	0.000647334	FALSE	0.148526	0.549793	1.41788	1.16012	1.73289	yes
Basophil count || id:GCST90002292	Asthma || id:GCST006862	MR Egger	132	0.0764814	0.233486	0.743769	FALSE	-0.381152	0.534114	1.07948	0.683074	1.70594	no
Basophil count || id:GCST90002292	Asthma || id:GCST006862	MR Egger	134	0.0615622	0.232382	0.791486	FALSE	-0.393906	0.517031	1.0635	0.674417	1.67704	yes
Basophil count || id:GCST90002292	Asthma || id:GCST006862	Simple mode	132	0.239778	0.295595	0.418738	FALSE	-0.339587	0.819144	1.27097	0.712064	2.26856	no
Basophil count || id:GCST90002292	Asthma || id:GCST006862	Simple mode	134	0.223439	0.263509	0.397996	FALSE	-0.293038	0.739916	1.25037	0.745994	2.09576	yes
Basophil count || id:GCST90002292	Asthma || id:GCST006862	Weighted median	132	0.14754	0.110449	0.181609	FALSE	-0.0689404	0.364021	1.15898	0.933382	1.4391	no
Basophil count || id:GCST90002292	Asthma || id:GCST006862	Weighted median	134	0.101473	0.10854	0.349847	FALSE	-0.111266	0.314212	1.1068	0.8947	1.36918	yes
Basophil count || id:GCST90002292	Asthma || id:GCST006862	Weighted mode	132	-0.0191155	0.210351	0.927731	FALSE	-0.431404	0.393173	0.981066	0.649597	1.48167	no
Basophil count || id:GCST90002292	Asthma || id:GCST006862	Weighted mode	134	-0.0379776	0.186772	0.839183	FALSE	-0.40405	0.328095	0.962735	0.667611	1.38832	yes
Basophil count || id:GCST90002292	Crohn's disease || id:ebi-a-GCST004132	Inverse variance weighted	168	-0.0130882	0.136493	0.923609	FALSE	-0.280614	0.254437	0.986997	0.75532	1.28974	no
Basophil count || id:GCST90002292	Crohn's disease || id:ebi-a-GCST004132	Inverse variance weighted	170	0.0161948	0.136358	0.90546	FALSE	-0.251066	0.283456	1.01633	0.777971	1.32771	yes
Basophil count || id:GCST90002292	Crohn's disease || id:ebi-a-GCST004132	MR Egger	168	-0.0898985	0.271426	0.740905	FALSE	-0.621893	0.442096	0.914024	0.536927	1.55596	no
Basophil count || id:GCST90002292	Crohn's disease || id:ebi-a-GCST004132	MR Egger	170	-0.0431612	0.27244	0.874313	FALSE	-0.577144	0.490822	0.957757	0.5615	1.63366	yes
Basophil count || id:GCST90002292	Crohn's disease || id:ebi-a-GCST004132	Simple mode	168	-0.0451202	0.241545	0.852046	FALSE	-0.518548	0.428308	0.955883	0.595384	1.53466	no
Basophil count || id:GCST90002292	Crohn's disease || id:ebi-a-GCST004132	Simple mode	170	-0.0443589	0.250358	0.859578	FALSE	-0.535061	0.446343	0.956611	0.585634	1.56259	yes
Basophil count || id:GCST90002292	Crohn's disease || id:ebi-a-GCST004132	Weighted median	168	-0.200784	0.124481	0.10675	FALSE	-0.444766	0.043198	0.818089	0.640974	1.04414	no
Basophil count || id:GCST90002292	Crohn's disease || id:ebi-a-GCST004132	Weighted median	170	-0.19572	0.125479	0.118812	FALSE	-0.44166	0.0502194	0.822242	0.642968	1.0515	yes
Basophil count || id:GCST90002292	Crohn's disease || id:ebi-a-GCST004132	Weighted mode	168	-0.152962	0.159389	0.338603	FALSE	-0.465364	0.15944	0.858162	0.627906	1.17285	no
Basophil count || id:GCST90002292	Crohn's disease || id:ebi-a-GCST004132	Weighted mode	170	-0.152299	0.158855	0.339062	FALSE	-0.463654	0.159056	0.858731	0.628981	1.1724	yes
Basophil count || id:GCST90002292	Eczema || id:GCST90244787	Inverse variance weighted	197	0.106094	0.0382252	0.00551181	FALSE	0.0311724	0.181015	1.11193	1.03166	1.19843	no
Basophil count || id:GCST90002292	Eczema || id:GCST90244787	Inverse variance weighted	201	0.102392	0.0376457	0.00653035	FALSE	0.0286066	0.176178	1.10782	1.02902	1.19265	yes
Basophil count || id:GCST90002292	Eczema || id:GCST90244787	MR Egger	197	0.015997	0.0719516	0.824289	FALSE	-0.125028	0.157022	1.01613	0.882472	1.17002	no
Basophil count || id:GCST90002292	Eczema || id:GCST90244787	MR Egger	201	0.0112953	0.0712208	0.874148	FALSE	-0.128298	0.150888	1.01136	0.879592	1.16287	yes
Basophil count || id:GCST90002292	Eczema || id:GCST90244787	Simple mode	197	0.221173	0.0961811	0.0225273	FALSE	0.0326584	0.409688	1.24754	1.0332	1.50635	no
Basophil count || id:GCST90002292	Eczema || id:GCST90244787	Simple mode	201	0.220373	0.089885	0.0150755	FALSE	0.0441983	0.396547	1.24654	1.04519	1.48668	yes
Basophil count || id:GCST90002292	Eczema || id:GCST90244787	Weighted median	197	0.133036	0.0460904	0.00389658	FALSE	0.0426988	0.223373	1.14229	1.04362	1.25029	no
Basophil count || id:GCST90002292	Eczema || id:GCST90244787	Weighted median	201	0.12061	0.0428641	0.00489615	FALSE	0.0365968	0.204624	1.12819	1.03727	1.22706	yes
Basophil count || id:GCST90002292	Eczema || id:GCST90244787	Weighted mode	197	0.136774	0.0566046	0.0165953	FALSE	0.0258294	0.247719	1.14657	1.02617	1.2811	no
Basophil count || id:GCST90002292	Eczema || id:GCST90244787	Weighted mode	201	0.119176	0.0547299	0.0306113	FALSE	0.0119055	0.226447	1.12657	1.01198	1.25414	yes
Basophil count || id:GCST90002292	Eczema || id:L12_ATOPIC	Inverse variance weighted	199	0.140028	0.0638207	0.0282292	FALSE	0.0149395	0.265117	1.15031	1.01505	1.30358	no
Basophil count || id:GCST90002292	Eczema || id:L12_ATOPIC	Inverse variance weighted	202	0.109531	0.064973	0.0918353	FALSE	-0.0178159	0.236878	1.11575	0.982342	1.26729	yes
Basophil count || id:GCST90002292	Eczema || id:L12_ATOPIC	MR Egger	199	-0.0351232	0.116351	0.763068	FALSE	-0.263172	0.192925	0.965486	0.76861	1.21279	no
Basophil count || id:GCST90002292	Eczema || id:L12_ATOPIC	MR Egger	202	-0.0603447	0.119281	0.613482	FALSE	-0.294136	0.173446	0.94144	0.745175	1.1894	yes
Basophil count || id:GCST90002292	Eczema || id:L12_ATOPIC	Simple mode	199	0.168473	0.182955	0.358253	FALSE	-0.190119	0.527064	1.1835	0.826861	1.69395	no
Basophil count || id:GCST90002292	Eczema || id:L12_ATOPIC	Simple mode	202	0.167214	0.189066	0.377525	FALSE	-0.203355	0.537783	1.18201	0.815988	1.71221	yes
Basophil count || id:GCST90002292	Eczema || id:L12_ATOPIC	Weighted median	199	0.120757	0.0749669	0.107221	FALSE	-0.0261778	0.267693	1.12835	0.974162	1.30695	no
Basophil count || id:GCST90002292	Eczema || id:L12_ATOPIC	Weighted median	202	0.108303	0.0766614	0.157729	FALSE	-0.0419529	0.25856	1.11439	0.958915	1.29506	yes
Basophil count || id:GCST90002292	Eczema || id:L12_ATOPIC	Weighted mode	199	0.112908	0.129651	0.384886	FALSE	-0.141209	0.367025	1.11953	0.868308	1.44343	no
Basophil count || id:GCST90002292	Eczema || id:L12_ATOPIC	Weighted mode	202	0.111584	0.125919	0.376593	FALSE	-0.135218	0.358386	1.11805	0.873526	1.43102	yes
Basophil count || id:GCST90002292	Eosinophilic esophagitis || id:GCST90027899	Inverse variance weighted	177	-0.00735424	0.173084	0.966109	FALSE	-0.346599	0.33189	0.992673	0.707089	1.3936	no
Basophil count || id:GCST90002292	Eosinophilic esophagitis || id:GCST90027899	Inverse variance weighted	179	-0.0190017	0.171283	0.911666	FALSE	-0.354716	0.316713	0.981178	0.701373	1.37261	yes
Basophil count || id:GCST90002292	Eosinophilic esophagitis || id:GCST90027899	MR Egger	177	0.0858249	0.338231	0.79999	FALSE	-0.577109	0.748758	1.08962	0.56152	2.11437	no
Basophil count || id:GCST90002292	Eosinophilic esophagitis || id:GCST90027899	MR Egger	179	0.0582116	0.336484	0.862849	FALSE	-0.601298	0.717721	1.05994	0.5481	2.04976	yes
Basophil count || id:GCST90002292	Eosinophilic esophagitis || id:GCST90027899	Simple mode	177	-0.398534	0.566405	0.482599	FALSE	-1.50869	0.71162	0.671303	0.2212	2.03729	no
Basophil count || id:GCST90002292	Eosinophilic esophagitis || id:GCST90027899	Simple mode	179	-0.399031	0.552552	0.471143	FALSE	-1.48203	0.68397	0.67097	0.227175	1.98173	yes
Basophil count || id:GCST90002292	Eosinophilic esophagitis || id:GCST90027899	Weighted median	177	-0.00676711	0.244819	0.977948	FALSE	-0.486613	0.473079	0.993256	0.614705	1.60493	no
Basophil count || id:GCST90002292	Eosinophilic esophagitis || id:GCST90027899	Weighted median	179	-0.0432268	0.226416	0.84859	FALSE	-0.487002	0.400549	0.957694	0.614466	1.49264	yes
Basophil count || id:GCST90002292	Eosinophilic esophagitis || id:GCST90027899	Weighted mode	177	-0.102017	0.348961	0.770367	FALSE	-0.785982	0.581947	0.903014	0.455672	1.78952	no
Basophil count || id:GCST90002292	Eosinophilic esophagitis || id:GCST90027899	Weighted mode	179	-0.16191	0.353218	0.647235	FALSE	-0.854218	0.530398	0.850518	0.425616	1.69961	yes
Basophil count || id:GCST90002292	Inflammatory bowel disease || id:ebi-a-GCST004131	Inverse variance weighted	168	-0.023046	0.108351	0.831563	FALSE	-0.235415	0.189323	0.977217	0.790243	1.20843	no
Basophil count || id:GCST90002292	Inflammatory bowel disease || id:ebi-a-GCST004131	Inverse variance weighted	170	-0.0187809	0.107651	0.861503	FALSE	-0.229776	0.192214	0.981394	0.794711	1.21193	yes
Basophil count || id:GCST90002292	Inflammatory bowel disease || id:ebi-a-GCST004131	MR Egger	168	-0.0790414	0.216571	0.7156	FALSE	-0.503521	0.345438	0.924002	0.604399	1.41261	no
Basophil count || id:GCST90002292	Inflammatory bowel disease || id:ebi-a-GCST004131	MR Egger	170	-0.0611357	0.216147	0.777645	FALSE	-0.484783	0.362512	0.940696	0.615831	1.43693	yes
Basophil count || id:GCST90002292	Inflammatory bowel disease || id:ebi-a-GCST004131	Simple mode	168	-0.0726943	0.206466	0.725216	FALSE	-0.477368	0.331979	0.929885	0.620414	1.39372	no
Basophil count || id:GCST90002292	Inflammatory bowel disease || id:ebi-a-GCST004131	Simple mode	170	-0.072408	0.209039	0.729484	FALSE	-0.482124	0.337308	0.930151	0.61747	1.40117	yes
Basophil count || id:GCST90002292	Inflammatory bowel disease || id:ebi-a-GCST004131	Weighted median	168	-0.138503	0.0902271	0.124771	FALSE	-0.315349	0.0383417	0.87066	0.729535	1.03909	no
Basophil count || id:GCST90002292	Inflammatory bowel disease || id:ebi-a-GCST004131	Weighted median	170	-0.111064	0.0919349	0.227019	FALSE	-0.291257	0.0691283	0.894881	0.747324	1.07157	yes
Basophil count || id:GCST90002292	Inflammatory bowel disease || id:ebi-a-GCST004131	Weighted mode	168	-0.115539	0.127999	0.368007	FALSE	-0.366417	0.135339	0.890885	0.693213	1.14492	no
Basophil count || id:GCST90002292	Inflammatory bowel disease || id:ebi-a-GCST004131	Weighted mode	170	-0.115242	0.133663	0.389808	FALSE	-0.377222	0.146737	0.89115	0.685764	1.15805	yes
Basophil count || id:GCST90002292	Juvenile idiopathic arthritis || id:GCST90010715	Inverse variance weighted	163	0.075841	0.150639	0.614639	FALSE	-0.219411	0.371093	1.07879	0.802992	1.44932	no
Basophil count || id:GCST90002292	Juvenile idiopathic arthritis || id:GCST90010715	Inverse variance weighted	165	0.0982841	0.149758	0.51164	FALSE	-0.195242	0.39181	1.10328	0.822636	1.47966	yes
Basophil count || id:GCST90002292	Juvenile idiopathic arthritis || id:GCST90010715	MR Egger	163	0.106044	0.314553	0.736462	FALSE	-0.510479	0.722567	1.11187	0.600208	2.05971	no
Basophil count || id:GCST90002292	Juvenile idiopathic arthritis || id:GCST90010715	MR Egger	165	0.114501	0.314244	0.716055	FALSE	-0.501417	0.730418	1.12131	0.605672	2.07595	yes
Basophil count || id:GCST90002292	Juvenile idiopathic arthritis || id:GCST90010715	Simple mode	163	0.730542	0.531983	0.171574	FALSE	-0.312144	1.77323	2.07621	0.731876	5.88984	no
Basophil count || id:GCST90002292	Juvenile idiopathic arthritis || id:GCST90010715	Simple mode	165	0.728597	0.583179	0.213316	FALSE	-0.414434	1.87163	2.07217	0.660714	6.49886	yes
Basophil count || id:GCST90002292	Juvenile idiopathic arthritis || id:GCST90010715	Weighted median	163	-0.128654	0.210976	0.54199	FALSE	-0.542167	0.284858	0.879278	0.581487	1.32957	no
Basophil count || id:GCST90002292	Juvenile idiopathic arthritis || id:GCST90010715	Weighted median	165	0.00723659	0.205081	0.971851	FALSE	-0.394723	0.409196	1.00726	0.673867	1.50561	yes
Basophil count || id:GCST90002292	Juvenile idiopathic arthritis || id:GCST90010715	Weighted mode	163	-0.646759	0.353689	0.0692975	FALSE	-1.33999	0.046472	0.52374	0.261848	1.04757	no
Basophil count || id:GCST90002292	Juvenile idiopathic arthritis || id:GCST90010715	Weighted mode	165	-0.612135	0.359419	0.0904392	FALSE	-1.3166	0.0923262	0.542192	0.268046	1.09672	yes
Basophil count || id:GCST90002292	multiple sclerosis || id:ieu-b-18	Inverse variance weighted	144	0.203311	0.149127	0.172777	FALSE	-0.0889789	0.4956	1.22545	0.914865	1.64148	no
Basophil count || id:GCST90002292	multiple sclerosis || id:ieu-b-18	Inverse variance weighted	146	0.0689935	0.164286	0.674514	FALSE	-0.253007	0.390994	1.07143	0.776463	1.47845	yes
Basophil count || id:GCST90002292	multiple sclerosis || id:ieu-b-18	MR Egger	144	-0.16217	0.362358	0.655166	FALSE	-0.872392	0.548052	0.850296	0.41795	1.72988	no
Basophil count || id:GCST90002292	multiple sclerosis || id:ieu-b-18	MR Egger	146	-0.425527	0.399509	0.288602	FALSE	-1.20856	0.35751	0.653425	0.298626	1.42977	yes
Basophil count || id:GCST90002292	multiple sclerosis || id:ieu-b-18	Simple mode	144	-0.0322149	0.30176	0.915132	FALSE	-0.623665	0.559235	0.968298	0.535976	1.74933	no
Basophil count || id:GCST90002292	multiple sclerosis || id:ieu-b-18	Simple mode	146	-0.0343949	0.278949	0.902039	FALSE	-0.581135	0.512345	0.96619	0.559263	1.6692	yes
Basophil count || id:GCST90002292	multiple sclerosis || id:ieu-b-18	Weighted median	144	0.118489	0.139125	0.394395	FALSE	-0.154195	0.391173	1.12579	0.857105	1.47871	no
Basophil count || id:GCST90002292	multiple sclerosis || id:ieu-b-18	Weighted median	146	0.118125	0.132636	0.373146	FALSE	-0.141842	0.378093	1.12539	0.867758	1.4595	yes
Basophil count || id:GCST90002292	multiple sclerosis || id:ieu-b-18	Weighted mode	144	0.0858873	0.172207	0.618726	FALSE	-0.251638	0.423413	1.08968	0.777526	1.52716	no
Basophil count || id:GCST90002292	multiple sclerosis || id:ieu-b-18	Weighted mode	146	0.083915	0.182474	0.646295	FALSE	-0.273734	0.441563	1.08754	0.760535	1.55514	yes
Basophil count || id:GCST90002292	Psoriasis || id:GCST90019016	Inverse variance weighted	162	-0.0488753	0.105132	0.642008	FALSE	-0.254935	0.157184	0.9523	0.774967	1.17021	no
Basophil count || id:GCST90002292	Psoriasis || id:GCST90019016	Inverse variance weighted	164	0.284637	0.208369	0.171932	FALSE	-0.123766	0.69304	1.32928	0.883586	1.99979	yes
Basophil count || id:GCST90002292	Psoriasis || id:GCST90019016	MR Egger	162	0.154734	0.218374	0.47962	FALSE	-0.273279	0.582747	1.16735	0.760881	1.79095	no
Basophil count || id:GCST90002292	Psoriasis || id:GCST90019016	MR Egger	164	0.662848	0.435661	0.13009	FALSE	-0.191048	1.51674	1.94031	0.826093	4.55736	yes
Basophil count || id:GCST90002292	Psoriasis || id:GCST90019016	Simple mode	162	-0.358987	0.323744	0.269145	FALSE	-0.993526	0.275552	0.698383	0.370269	1.31726	no
Basophil count || id:GCST90002292	Psoriasis || id:GCST90019016	Simple mode	164	-0.377199	0.313311	0.230368	FALSE	-0.991289	0.23689	0.685779	0.371098	1.2673	yes
Basophil count || id:GCST90002292	Psoriasis || id:GCST90019016	Weighted median	162	-0.0119297	0.141944	0.933021	FALSE	-0.290139	0.26628	0.988141	0.74816	1.3051	no
Basophil count || id:GCST90002292	Psoriasis || id:GCST90019016	Weighted median	164	-0.0118732	0.134164	0.929481	FALSE	-0.274835	0.251088	0.988197	0.759698	1.28542	yes
Basophil count || id:GCST90002292	Psoriasis || id:GCST90019016	Weighted mode	162	0.0300832	0.184039	0.870361	FALSE	-0.330634	0.3908	1.03054	0.718468	1.47816	no
Basophil count || id:GCST90002292	Psoriasis || id:GCST90019016	Weighted mode	164	0.0247718	0.172302	0.88586	FALSE	-0.31294	0.362484	1.02508	0.731294	1.43689	yes
Basophil count || id:GCST90002292	Rheumatoid arthritis || id:ebi-a-GCST002318	Inverse variance weighted	156	0.183914	0.103722	0.0762031	FALSE	-0.0193799	0.387209	1.20191	0.980807	1.47286	no
Basophil count || id:GCST90002292	Rheumatoid arthritis || id:ebi-a-GCST002318	Inverse variance weighted	158	0.0894922	0.109354	0.413145	FALSE	-0.124842	0.303826	1.09362	0.882637	1.35503	yes
Basophil count || id:GCST90002292	Rheumatoid arthritis || id:ebi-a-GCST002318	MR Egger	156	0.378805	0.226428	0.0963655	FALSE	-0.064994	0.822604	1.46054	0.937073	2.27642	no
Basophil count || id:GCST90002292	Rheumatoid arthritis || id:ebi-a-GCST002318	MR Egger	158	0.208779	0.241302	0.388247	FALSE	-0.264173	0.681732	1.23217	0.767841	1.9773	yes
Basophil count || id:GCST90002292	Rheumatoid arthritis || id:ebi-a-GCST002318	Simple mode	156	-0.00969023	0.295628	0.973893	FALSE	-0.58912	0.56974	0.990357	0.554815	1.76781	no
Basophil count || id:GCST90002292	Rheumatoid arthritis || id:ebi-a-GCST002318	Simple mode	158	-0.00461996	0.280715	0.98689	FALSE	-0.554821	0.545581	0.995391	0.574175	1.72561	yes
Basophil count || id:GCST90002292	Rheumatoid arthritis || id:ebi-a-GCST002318	Weighted median	156	0.268767	0.12302	0.0289077	FALSE	0.0276478	0.509885	1.30835	1.02803	1.6651	no
Basophil count || id:GCST90002292	Rheumatoid arthritis || id:ebi-a-GCST002318	Weighted median	158	0.267452	0.123578	0.030446	FALSE	0.0252395	0.509665	1.30663	1.02556	1.66473	yes
Basophil count || id:GCST90002292	Rheumatoid arthritis || id:ebi-a-GCST002318	Weighted mode	156	0.351109	0.147592	0.0185808	FALSE	0.061829	0.640389	1.42064	1.06378	1.89722	no
Basophil count || id:GCST90002292	Rheumatoid arthritis || id:ebi-a-GCST002318	Weighted mode	158	0.324246	0.144909	0.0266559	FALSE	0.0402239	0.608268	1.38299	1.04104	1.83725	yes
Basophil count || id:GCST90002292	Sinusitis || id:J10_CHRONSINUSITIS	Inverse variance weighted	199	0.110251	0.051994	0.0339676	FALSE	0.00834272	0.212159	1.11656	1.00838	1.23634	no
Basophil count || id:GCST90002292	Sinusitis || id:J10_CHRONSINUSITIS	Inverse variance weighted	202	0.104714	0.0522039	0.044871	FALSE	0.00239418	0.207033	1.11039	1.0024	1.23002	yes
Basophil count || id:GCST90002292	Sinusitis || id:J10_CHRONSINUSITIS	MR Egger	199	0.0438275	0.09539	0.646413	FALSE	-0.143137	0.230792	1.0448	0.866635	1.2596	no
Basophil count || id:GCST90002292	Sinusitis || id:J10_CHRONSINUSITIS	MR Egger	202	0.037138	0.0963591	0.700341	FALSE	-0.151726	0.226002	1.03784	0.859224	1.25358	yes
Basophil count || id:GCST90002292	Sinusitis || id:J10_CHRONSINUSITIS	Simple mode	199	0.0888753	0.174605	0.611314	FALSE	-0.253351	0.431102	1.09294	0.776195	1.53895	no
Basophil count || id:GCST90002292	Sinusitis || id:J10_CHRONSINUSITIS	Simple mode	202	0.073448	0.182814	0.688285	FALSE	-0.284868	0.431764	1.07621	0.752114	1.53997	yes
Basophil count || id:GCST90002292	Sinusitis || id:J10_CHRONSINUSITIS	Weighted median	199	0.156396	0.0788921	0.0474337	FALSE	0.00176776	0.311025	1.16929	1.00177	1.36482	no
Basophil count || id:GCST90002292	Sinusitis || id:J10_CHRONSINUSITIS	Weighted median	202	0.156064	0.0794673	0.0495439	FALSE	0.000308377	0.31182	1.1689	1.00031	1.36591	yes
Basophil count || id:GCST90002292	Sinusitis || id:J10_CHRONSINUSITIS	Weighted mode	199	0.166792	0.0920935	0.0716392	FALSE	-0.0137117	0.347295	1.18151	0.986382	1.41523	no
Basophil count || id:GCST90002292	Sinusitis || id:J10_CHRONSINUSITIS	Weighted mode	202	0.167072	0.0966665	0.0854637	FALSE	-0.0223942	0.356539	1.18184	0.977855	1.42838	yes
Basophil count || id:GCST90002292	Systemic lupus erythematosus || id:ebi-a-GCST003156	Inverse variance weighted	145	0.109275	0.148917	0.463072	FALSE	-0.182603	0.401153	1.11547	0.833099	1.49355	no
Basophil count || id:GCST90002292	Systemic lupus erythematosus || id:ebi-a-GCST003156	Inverse variance weighted	147	-0.0518388	0.174995	0.767055	FALSE	-0.39483	0.291152	0.949482	0.673795	1.33797	yes
Basophil count || id:GCST90002292	Systemic lupus erythematosus || id:ebi-a-GCST003156	MR Egger	145	0.00837254	0.297868	0.977615	FALSE	-0.575449	0.592194	1.00841	0.562452	1.80795	no
Basophil count || id:GCST90002292	Systemic lupus erythematosus || id:ebi-a-GCST003156	MR Egger	147	-0.182212	0.351834	0.605323	FALSE	-0.871808	0.507383	0.833424	0.418195	1.66094	yes
Basophil count || id:GCST90002292	Systemic lupus erythematosus || id:ebi-a-GCST003156	Simple mode	145	0.918194	0.507464	0.0724782	FALSE	-0.0764358	1.91282	2.50476	0.926412	6.77219	no
Basophil count || id:GCST90002292	Systemic lupus erythematosus || id:ebi-a-GCST003156	Simple mode	147	0.943388	0.504544	0.0635162	FALSE	-0.0455176	1.93229	2.56867	0.955503	6.90533	yes
Basophil count || id:GCST90002292	Systemic lupus erythematosus || id:ebi-a-GCST003156	Weighted median	145	-0.026883	0.209516	0.897903	FALSE	-0.437534	0.383768	0.973475	0.645627	1.4678	no
Basophil count || id:GCST90002292	Systemic lupus erythematosus || id:ebi-a-GCST003156	Weighted median	147	-0.0839806	0.206134	0.683709	FALSE	-0.488003	0.320042	0.919449	0.613851	1.37719	yes
Basophil count || id:GCST90002292	Systemic lupus erythematosus || id:ebi-a-GCST003156	Weighted mode	145	0.108541	0.256355	0.672634	FALSE	-0.393914	0.610996	1.11465	0.674412	1.84227	no
Basophil count || id:GCST90002292	Systemic lupus erythematosus || id:ebi-a-GCST003156	Weighted mode	147	0.12064	0.245942	0.624499	FALSE	-0.361405	0.602686	1.12822	0.696697	1.82702	yes
Basophil count || id:GCST90002292	Type 1 diabetes || id:ebi-a-GCST010681	Inverse variance weighted	195	0.0423484	0.122147	0.728815	FALSE	-0.197059	0.281756	1.04326	0.821142	1.32545	no
Basophil count || id:GCST90002292	Type 1 diabetes || id:ebi-a-GCST010681	Inverse variance weighted	197	-0.0303156	0.138024	0.826151	FALSE	-0.300842	0.24021	0.970139	0.740195	1.27152	yes
Basophil count || id:GCST90002292	Type 1 diabetes || id:ebi-a-GCST010681	MR Egger	195	0.236339	0.235679	0.317214	FALSE	-0.225593	0.69827	1.2666	0.798043	2.01027	no
Basophil count || id:GCST90002292	Type 1 diabetes || id:ebi-a-GCST010681	MR Egger	197	0.128127	0.267518	0.632513	FALSE	-0.396208	0.652462	1.1367	0.672867	1.92026	yes
Basophil count || id:GCST90002292	Type 1 diabetes || id:ebi-a-GCST010681	Simple mode	195	-0.0393959	0.302024	0.896354	FALSE	-0.631364	0.552572	0.96137	0.531866	1.73772	no
Basophil count || id:GCST90002292	Type 1 diabetes || id:ebi-a-GCST010681	Simple mode	197	-0.0484561	0.320762	0.880079	FALSE	-0.67715	0.580238	0.952699	0.508063	1.78646	yes
Basophil count || id:GCST90002292	Type 1 diabetes || id:ebi-a-GCST010681	Weighted median	195	-0.0511902	0.143116	0.72058	FALSE	-0.331697	0.229316	0.950098	0.717705	1.25774	no
Basophil count || id:GCST90002292	Type 1 diabetes || id:ebi-a-GCST010681	Weighted median	197	-0.0530013	0.146719	0.717917	FALSE	-0.340571	0.234568	0.948379	0.711364	1.26436	yes
Basophil count || id:GCST90002292	Type 1 diabetes || id:ebi-a-GCST010681	Weighted mode	195	-0.0730975	0.177787	0.681415	FALSE	-0.42156	0.275365	0.92951	0.656023	1.31701	no
Basophil count || id:GCST90002292	Type 1 diabetes || id:ebi-a-GCST010681	Weighted mode	197	-0.0484561	0.182017	0.790352	FALSE	-0.40521	0.308297	0.952699	0.666837	1.36111	yes
Basophil count || id:GCST90002292	Ulcerative colitis || id:ebi-a-GCST004133	Inverse variance weighted	167	-0.0496607	0.109528	0.650257	FALSE	-0.264336	0.165015	0.951552	0.767715	1.17941	no
Basophil count || id:GCST90002292	Ulcerative colitis || id:ebi-a-GCST004133	Inverse variance weighted	169	-0.0696218	0.109318	0.524206	FALSE	-0.283885	0.144641	0.932747	0.752854	1.15562	yes
Basophil count || id:GCST90002292	Ulcerative colitis || id:ebi-a-GCST004133	MR Egger	167	-0.093024	0.219911	0.67284	FALSE	-0.524049	0.338001	0.911172	0.592118	1.40214	no
Basophil count || id:GCST90002292	Ulcerative colitis || id:ebi-a-GCST004133	MR Egger	169	-0.104974	0.220454	0.634573	FALSE	-0.537065	0.327116	0.900348	0.584461	1.38696	yes
Basophil count || id:GCST90002292	Ulcerative colitis || id:ebi-a-GCST004133	Simple mode	167	-0.23911	0.313061	0.446082	FALSE	-0.852709	0.374489	0.787329	0.426259	1.45425	no
Basophil count || id:GCST90002292	Ulcerative colitis || id:ebi-a-GCST004133	Simple mode	169	-0.269375	0.30393	0.376719	FALSE	-0.865079	0.326328	0.763856	0.421018	1.38587	yes
Basophil count || id:GCST90002292	Ulcerative colitis || id:ebi-a-GCST004133	Weighted median	167	-0.148495	0.11573	0.199453	FALSE	-0.375326	0.0783365	0.862004	0.687065	1.08149	no
Basophil count || id:GCST90002292	Ulcerative colitis || id:ebi-a-GCST004133	Weighted median	169	-0.162609	0.119423	0.173319	FALSE	-0.396678	0.0714609	0.849924	0.672551	1.07408	yes
Basophil count || id:GCST90002292	Ulcerative colitis || id:ebi-a-GCST004133	Weighted mode	167	-0.0986764	0.190223	0.604633	FALSE	-0.471514	0.274162	0.906036	0.624056	1.31543	no
Basophil count || id:GCST90002292	Ulcerative colitis || id:ebi-a-GCST004133	Weighted mode	169	-0.129152	0.194256	0.507057	FALSE	-0.509894	0.251591	0.878841	0.600559	1.28607	yes
Basophil percentage of granulocytes || id:ebi-a-GCST004634	Ankylosing spondylitis || id:M13_ANKYLOSPON	Inverse variance weighted	55	-0.0682155	0.140359	0.626961	FALSE	-0.343319	0.206888	0.934059	0.709412	1.22984	no
Basophil percentage of granulocytes || id:ebi-a-GCST004634	Ankylosing spondylitis || id:M13_ANKYLOSPON	Inverse variance weighted	55	-0.0682155	0.140359	0.626961	FALSE	-0.343319	0.206888	0.934059	0.709412	1.22984	yes
Basophil percentage of granulocytes || id:ebi-a-GCST004634	Ankylosing spondylitis || id:M13_ANKYLOSPON	MR Egger	55	0.0806565	0.266957	0.763734	FALSE	-0.44258	0.603893	1.084	0.642377	1.82923	no
Basophil percentage of granulocytes || id:ebi-a-GCST004634	Ankylosing spondylitis || id:M13_ANKYLOSPON	MR Egger	55	0.0806565	0.266957	0.763734	FALSE	-0.44258	0.603893	1.084	0.642377	1.82923	yes
Basophil percentage of granulocytes || id:ebi-a-GCST004634	Ankylosing spondylitis || id:M13_ANKYLOSPON	Simple mode	55	-0.272382	0.371308	0.466381	FALSE	-1.00015	0.455382	0.761563	0.367825	1.57678	no
Basophil percentage of granulocytes || id:ebi-a-GCST004634	Ankylosing spondylitis || id:M13_ANKYLOSPON	Simple mode	55	-0.272382	0.371716	0.466868	FALSE	-1.00095	0.456181	0.761563	0.367532	1.57804	yes
Basophil percentage of granulocytes || id:ebi-a-GCST004634	Ankylosing spondylitis || id:M13_ANKYLOSPON	Weighted median	55	-0.0139203	0.192473	0.942345	FALSE	-0.391167	0.363327	0.986176	0.676267	1.43811	no
Basophil percentage of granulocytes || id:ebi-a-GCST004634	Ankylosing spondylitis || id:M13_ANKYLOSPON	Weighted median	55	-0.0139203	0.184795	0.939954	FALSE	-0.376118	0.348278	0.986176	0.686521	1.41663	yes
Basophil percentage of granulocytes || id:ebi-a-GCST004634	Ankylosing spondylitis || id:M13_ANKYLOSPON	Weighted mode	55	-0.0990051	0.234424	0.674458	FALSE	-0.558476	0.360466	0.905738	0.57208	1.434	no
Basophil percentage of granulocytes || id:ebi-a-GCST004634	Ankylosing spondylitis || id:M13_ANKYLOSPON	Weighted mode	55	-0.0990051	0.214824	0.646745	FALSE	-0.520059	0.322049	0.905738	0.594485	1.37995	yes
Basophil percentage of granulocytes || id:ebi-a-GCST004634	Asthma || id:ebi-a-GCST90014325	Inverse variance weighted	56	0.0710713	0.0491163	0.147897	FALSE	-0.0251966	0.167339	1.07366	0.975118	1.18216	no
Basophil percentage of granulocytes || id:ebi-a-GCST004634	Asthma || id:ebi-a-GCST90014325	Inverse variance weighted	56	0.0710713	0.0491163	0.147897	FALSE	-0.0251966	0.167339	1.07366	0.975118	1.18216	yes
Basophil percentage of granulocytes || id:ebi-a-GCST004634	Asthma || id:ebi-a-GCST90014325	MR Egger	56	-0.0699891	0.0918155	0.44921	FALSE	-0.249947	0.109969	0.932404	0.778842	1.11624	no
Basophil percentage of granulocytes || id:ebi-a-GCST004634	Asthma || id:ebi-a-GCST90014325	MR Egger	56	-0.0699891	0.0918155	0.44921	FALSE	-0.249947	0.109969	0.932404	0.778842	1.11624	yes
Basophil percentage of granulocytes || id:ebi-a-GCST004634	Asthma || id:ebi-a-GCST90014325	Simple mode	56	0.00841951	0.104054	0.935804	FALSE	-0.195527	0.212366	1.00846	0.822401	1.2366	no
Basophil percentage of granulocytes || id:ebi-a-GCST004634	Asthma || id:ebi-a-GCST90014325	Simple mode	56	0.00841951	0.0997438	0.933036	FALSE	-0.187078	0.203917	1.00846	0.829379	1.2262	yes
Basophil percentage of granulocytes || id:ebi-a-GCST004634	Asthma || id:ebi-a-GCST90014325	Weighted median	56	0.0292161	0.0488653	0.549913	FALSE	-0.0665599	0.124992	1.02965	0.935607	1.13314	no
Basophil percentage of granulocytes || id:ebi-a-GCST004634	Asthma || id:ebi-a-GCST90014325	Weighted median	56	0.0292161	0.0464772	0.529604	FALSE	-0.0618792	0.120311	1.02965	0.939996	1.12785	yes
Basophil percentage of granulocytes || id:ebi-a-GCST004634	Asthma || id:ebi-a-GCST90014325	Weighted mode	56	0.0393851	0.0514905	0.4476	FALSE	-0.0615362	0.140306	1.04017	0.940319	1.15063	no
Basophil percentage of granulocytes || id:ebi-a-GCST004634	Asthma || id:ebi-a-GCST90014325	Weighted mode	56	0.0393851	0.0511678	0.444756	FALSE	-0.0609037	0.139674	1.04017	0.940914	1.1499	yes
Basophil percentage of granulocytes || id:ebi-a-GCST004634	Asthma || id:GCST006862	Inverse variance weighted	38	0.15151	0.0731886	0.0384404	FALSE	0.00806009	0.294959	1.16359	1.00809	1.34307	no
Basophil percentage of granulocytes || id:ebi-a-GCST004634	Asthma || id:GCST006862	Inverse variance weighted	38	0.15151	0.0731886	0.0384404	FALSE	0.00806009	0.294959	1.16359	1.00809	1.34307	yes
Basophil percentage of granulocytes || id:ebi-a-GCST004634	Asthma || id:GCST006862	MR Egger	38	0.0085858	0.138125	0.95078	FALSE	-0.262139	0.279311	1.00862	0.769404	1.32222	no
Basophil percentage of granulocytes || id:ebi-a-GCST004634	Asthma || id:GCST006862	MR Egger	38	0.0085858	0.138125	0.95078	FALSE	-0.262139	0.279311	1.00862	0.769404	1.32222	yes
Basophil percentage of granulocytes || id:ebi-a-GCST004634	Asthma || id:GCST006862	Simple mode	38	0.0530199	0.22838	0.817696	FALSE	-0.394606	0.500646	1.05445	0.673946	1.64979	no
Basophil percentage of granulocytes || id:ebi-a-GCST004634	Asthma || id:GCST006862	Simple mode	38	0.0530199	0.25345	0.835445	FALSE	-0.443742	0.549782	1.05445	0.641631	1.73288	yes
Basophil percentage of granulocytes || id:ebi-a-GCST004634	Asthma || id:GCST006862	Weighted median	38	0.14515	0.110365	0.188449	FALSE	-0.0711655	0.361466	1.15621	0.931308	1.43543	no
Basophil percentage of granulocytes || id:ebi-a-GCST004634	Asthma || id:GCST006862	Weighted median	38	0.14515	0.112162	0.195624	FALSE	-0.0746862	0.364987	1.15621	0.928035	1.4405	yes
Basophil percentage of granulocytes || id:ebi-a-GCST004634	Asthma || id:GCST006862	Weighted mode	38	0.0292655	0.118615	0.806483	FALSE	-0.20322	0.261751	1.0297	0.816099	1.2992	no
Basophil percentage of granulocytes || id:ebi-a-GCST004634	Asthma || id:GCST006862	Weighted mode	38	0.0292655	0.117017	0.803897	FALSE	-0.200089	0.25862	1.0297	0.818658	1.29514	yes
Basophil percentage of granulocytes || id:ebi-a-GCST004634	Crohn's disease || id:ebi-a-GCST004132	Inverse variance weighted	47	0.218963	0.120114	0.0683095	FALSE	-0.0164604	0.454386	1.24479	0.983674	1.57521	no
Basophil percentage of granulocytes || id:ebi-a-GCST004634	Crohn's disease || id:ebi-a-GCST004132	Inverse variance weighted	47	0.218963	0.120114	0.0683095	FALSE	-0.0164604	0.454386	1.24479	0.983674	1.57521	yes
Basophil percentage of granulocytes || id:ebi-a-GCST004634	Crohn's disease || id:ebi-a-GCST004132	MR Egger	47	0.184376	0.239084	0.444631	FALSE	-0.284227	0.65298	1.20247	0.752595	1.92126	no
Basophil percentage of granulocytes || id:ebi-a-GCST004634	Crohn's disease || id:ebi-a-GCST004132	MR Egger	47	0.184376	0.239084	0.444631	FALSE	-0.284227	0.65298	1.20247	0.752595	1.92126	yes
Basophil percentage of granulocytes || id:ebi-a-GCST004634	Crohn's disease || id:ebi-a-GCST004132	Simple mode	47	0.258405	0.254743	0.315709	FALSE	-0.240891	0.757702	1.29486	0.785928	2.13337	no
Basophil percentage of granulocytes || id:ebi-a-GCST004634	Crohn's disease || id:ebi-a-GCST004132	Simple mode	47	0.258405	0.271824	0.346759	FALSE	-0.27437	0.791181	1.29486	0.760051	2.206	yes
Basophil percentage of granulocytes || id:ebi-a-GCST004634	Crohn's disease || id:ebi-a-GCST004132	Weighted median	47	0.294585	0.131248	0.0248004	FALSE	0.0373396	0.55183	1.34257	1.03805	1.73643	no
Basophil percentage of granulocytes || id:ebi-a-GCST004634	Crohn's disease || id:ebi-a-GCST004132	Weighted median	47	0.294585	0.127816	0.02118	FALSE	0.0440658	0.545104	1.34257	1.04505	1.72479	yes
Basophil percentage of granulocytes || id:ebi-a-GCST004634	Crohn's disease || id:ebi-a-GCST004132	Weighted mode	47	0.217726	0.178649	0.229159	FALSE	-0.132427	0.567878	1.24325	0.875967	1.76452	no
Basophil percentage of granulocytes || id:ebi-a-GCST004634	Crohn's disease || id:ebi-a-GCST004132	Weighted mode	47	0.217726	0.174464	0.218359	FALSE	-0.124225	0.559676	1.24325	0.883181	1.75011	yes
Basophil percentage of granulocytes || id:ebi-a-GCST004634	Eczema || id:GCST90244787	Inverse variance weighted	55	0.0974758	0.0422108	0.0209292	FALSE	0.0147425	0.180209	1.10238	1.01485	1.19747	no
Basophil percentage of granulocytes || id:ebi-a-GCST004634	Eczema || id:GCST90244787	Inverse variance weighted	55	0.0974758	0.0422108	0.0209292	FALSE	0.0147425	0.180209	1.10238	1.01485	1.19747	yes
Basophil percentage of granulocytes || id:ebi-a-GCST004634	Eczema || id:GCST90244787	MR Egger	55	0.0487524	0.0814154	0.55185	FALSE	-0.110822	0.208327	1.04996	0.895098	1.23162	no
Basophil percentage of granulocytes || id:ebi-a-GCST004634	Eczema || id:GCST90244787	MR Egger	55	0.0487524	0.0814154	0.55185	FALSE	-0.110822	0.208327	1.04996	0.895098	1.23162	yes
Basophil percentage of granulocytes || id:ebi-a-GCST004634	Eczema || id:GCST90244787	Simple mode	55	0.138879	0.0937096	0.144149	FALSE	-0.0447919	0.32255	1.14899	0.956196	1.38064	no
Basophil percentage of granulocytes || id:ebi-a-GCST004634	Eczema || id:GCST90244787	Simple mode	55	0.138879	0.0892563	0.12556	FALSE	-0.0360633	0.313821	1.14899	0.964579	1.36865	yes
Basophil percentage of granulocytes || id:ebi-a-GCST004634	Eczema || id:GCST90244787	Weighted median	55	0.0918076	0.0511793	0.0728383	FALSE	-0.00850382	0.192119	1.09615	0.991532	1.21181	no
Basophil percentage of granulocytes || id:ebi-a-GCST004634	Eczema || id:GCST90244787	Weighted median	55	0.0918076	0.0486466	0.0591285	FALSE	-0.00353969	0.187155	1.09615	0.996467	1.20581	yes
Basophil percentage of granulocytes || id:ebi-a-GCST004634	Eczema || id:GCST90244787	Weighted mode	55	0.0913998	0.0549256	0.101893	FALSE	-0.0162544	0.199054	1.09571	0.983877	1.22025	no
Basophil percentage of granulocytes || id:ebi-a-GCST004634	Eczema || id:GCST90244787	Weighted mode	55	0.0913998	0.055322	0.10431	FALSE	-0.0170314	0.199831	1.09571	0.983113	1.2212	yes
Basophil percentage of granulocytes || id:ebi-a-GCST004634	Eczema || id:L12_ATOPIC	Inverse variance weighted	55	0.0693093	0.072919	0.341859	FALSE	-0.0736119	0.21223	1.07177	0.929032	1.23643	no
Basophil percentage of granulocytes || id:ebi-a-GCST004634	Eczema || id:L12_ATOPIC	Inverse variance weighted	55	0.0693093	0.072919	0.341859	FALSE	-0.0736119	0.21223	1.07177	0.929032	1.23643	yes
Basophil percentage of granulocytes || id:ebi-a-GCST004634	Eczema || id:L12_ATOPIC	MR Egger	55	0.0189784	0.139137	0.892021	FALSE	-0.253731	0.291688	1.01916	0.775901	1.33868	no
Basophil percentage of granulocytes || id:ebi-a-GCST004634	Eczema || id:L12_ATOPIC	MR Egger	55	0.0189784	0.139137	0.892021	FALSE	-0.253731	0.291688	1.01916	0.775901	1.33868	yes
Basophil percentage of granulocytes || id:ebi-a-GCST004634	Eczema || id:L12_ATOPIC	Simple mode	55	0.209944	0.20061	0.299979	FALSE	-0.183251	0.603139	1.23361	0.832559	1.82785	no
Basophil percentage of granulocytes || id:ebi-a-GCST004634	Eczema || id:L12_ATOPIC	Simple mode	55	0.209944	0.223538	0.351817	FALSE	-0.22819	0.648078	1.23361	0.795973	1.91186	yes
Basophil percentage of granulocytes || id:ebi-a-GCST004634	Eczema || id:L12_ATOPIC	Weighted median	55	0.172326	0.0904812	0.0568381	FALSE	-0.00501683	0.349669	1.18807	0.994996	1.4186	no
Basophil percentage of granulocytes || id:ebi-a-GCST004634	Eczema || id:L12_ATOPIC	Weighted median	55	0.172326	0.0952965	0.0705572	FALSE	-0.0144549	0.359107	1.18807	0.985649	1.43205	yes
Basophil percentage of granulocytes || id:ebi-a-GCST004634	Eczema || id:L12_ATOPIC	Weighted mode	55	0.273082	0.157031	0.0877271	FALSE	-0.0346984	0.580863	1.31401	0.965897	1.78758	no
Basophil percentage of granulocytes || id:ebi-a-GCST004634	Eczema || id:L12_ATOPIC	Weighted mode	55	0.273082	0.142001	0.0597479	FALSE	-0.00524057	0.551405	1.31401	0.994773	1.73569	yes
Basophil percentage of granulocytes || id:ebi-a-GCST004634	Eosinophilic esophagitis || id:GCST90027899	Inverse variance weighted	46	0.0664915	0.185982	0.720705	FALSE	-0.298033	0.431016	1.06875	0.742277	1.53882	no
Basophil percentage of granulocytes || id:ebi-a-GCST004634	Eosinophilic esophagitis || id:GCST90027899	Inverse variance weighted	46	0.0664915	0.185982	0.720705	FALSE	-0.298033	0.431016	1.06875	0.742277	1.53882	yes
Basophil percentage of granulocytes || id:ebi-a-GCST004634	Eosinophilic esophagitis || id:GCST90027899	MR Egger	46	-0.0029529	0.364759	0.993577	FALSE	-0.71788	0.711974	0.997051	0.487785	2.03801	no
Basophil percentage of granulocytes || id:ebi-a-GCST004634	Eosinophilic esophagitis || id:GCST90027899	MR Egger	46	-0.0029529	0.364759	0.993577	FALSE	-0.71788	0.711974	0.997051	0.487785	2.03801	yes
Basophil percentage of granulocytes || id:ebi-a-GCST004634	Eosinophilic esophagitis || id:GCST90027899	Simple mode	46	0.274865	0.505392	0.589219	FALSE	-0.715703	1.26543	1.31635	0.488848	3.54463	no
Basophil percentage of granulocytes || id:ebi-a-GCST004634	Eosinophilic esophagitis || id:GCST90027899	Simple mode	46	0.274865	0.528915	0.605835	FALSE	-0.761808	1.31154	1.31635	0.466822	3.71188	yes
Basophil percentage of granulocytes || id:ebi-a-GCST004634	Eosinophilic esophagitis || id:GCST90027899	Weighted median	46	0.0665682	0.272584	0.807067	FALSE	-0.467697	0.600833	1.06883	0.626443	1.82364	no
Basophil percentage of granulocytes || id:ebi-a-GCST004634	Eosinophilic esophagitis || id:GCST90027899	Weighted median	46	0.0665682	0.281463	0.813039	FALSE	-0.485099	0.618236	1.06883	0.615636	1.85565	yes
Basophil percentage of granulocytes || id:ebi-a-GCST004634	Eosinophilic esophagitis || id:GCST90027899	Weighted mode	46	0.120994	0.287549	0.675921	FALSE	-0.442602	0.68459	1.12862	0.642363	1.98296	no
Basophil percentage of granulocytes || id:ebi-a-GCST004634	Eosinophilic esophagitis || id:GCST90027899	Weighted mode	46	0.120994	0.289838	0.678332	FALSE	-0.447089	0.689077	1.12862	0.639487	1.99188	yes
Basophil percentage of granulocytes || id:ebi-a-GCST004634	Inflammatory bowel disease || id:ebi-a-GCST004131	Inverse variance weighted	47	0.118963	0.0893112	0.18286	FALSE	-0.0560873	0.294013	1.12633	0.945457	1.3418	no
Basophil percentage of granulocytes || id:ebi-a-GCST004634	Inflammatory bowel disease || id:ebi-a-GCST004131	Inverse variance weighted	47	0.118963	0.0893112	0.18286	FALSE	-0.0560873	0.294013	1.12633	0.945457	1.3418	yes
Basophil percentage of granulocytes || id:ebi-a-GCST004634	Inflammatory bowel disease || id:ebi-a-GCST004131	MR Egger	47	0.189711	0.177604	0.29114	FALSE	-0.158392	0.537814	1.2089	0.853515	1.71226	no
Basophil percentage of granulocytes || id:ebi-a-GCST004634	Inflammatory bowel disease || id:ebi-a-GCST004131	MR Egger	47	0.189711	0.177604	0.29114	FALSE	-0.158392	0.537814	1.2089	0.853515	1.71226	yes
Basophil percentage of granulocytes || id:ebi-a-GCST004634	Inflammatory bowel disease || id:ebi-a-GCST004131	Simple mode	47	0.204701	0.174608	0.247094	FALSE	-0.137531	0.546932	1.22716	0.871508	1.72794	no
Basophil percentage of granulocytes || id:ebi-a-GCST004634	Inflammatory bowel disease || id:ebi-a-GCST004131	Simple mode	47	0.204701	0.172041	0.240216	FALSE	-0.1325	0.541901	1.22716	0.875903	1.71927	yes
Basophil percentage of granulocytes || id:ebi-a-GCST004634	Inflammatory bowel disease || id:ebi-a-GCST004131	Weighted median	47	0.138087	0.0993543	0.164575	FALSE	-0.0566472	0.332822	1.14808	0.944927	1.3949	no
Basophil percentage of granulocytes || id:ebi-a-GCST004634	Inflammatory bowel disease || id:ebi-a-GCST004131	Weighted median	47	0.138087	0.0984283	0.16064	FALSE	-0.0548322	0.331007	1.14808	0.946644	1.39237	yes
Basophil percentage of granulocytes || id:ebi-a-GCST004634	Inflammatory bowel disease || id:ebi-a-GCST004131	Weighted mode	47	0.10297	0.108227	0.346365	FALSE	-0.109156	0.315095	1.10846	0.89659	1.37039	no
Basophil percentage of granulocytes || id:ebi-a-GCST004634	Inflammatory bowel disease || id:ebi-a-GCST004131	Weighted mode	47	0.10297	0.105984	0.336351	FALSE	-0.104759	0.310698	1.10846	0.900542	1.36438	yes
Basophil percentage of granulocytes || id:ebi-a-GCST004634	Juvenile idiopathic arthritis || id:GCST90010715	Inverse variance weighted	45	0.0090644	0.16941	0.957329	FALSE	-0.322979	0.341108	1.00911	0.723989	1.4065	no
Basophil percentage of granulocytes || id:ebi-a-GCST004634	Juvenile idiopathic arthritis || id:GCST90010715	Inverse variance weighted	45	0.0090644	0.16941	0.957329	FALSE	-0.322979	0.341108	1.00911	0.723989	1.4065	yes
Basophil percentage of granulocytes || id:ebi-a-GCST004634	Juvenile idiopathic arthritis || id:GCST90010715	MR Egger	45	-0.161115	0.342623	0.640561	FALSE	-0.832656	0.510427	0.851194	0.434893	1.666	no
Basophil percentage of granulocytes || id:ebi-a-GCST004634	Juvenile idiopathic arthritis || id:GCST90010715	MR Egger	45	-0.161115	0.342623	0.640561	FALSE	-0.832656	0.510427	0.851194	0.434893	1.666	yes
Basophil percentage of granulocytes || id:ebi-a-GCST004634	Juvenile idiopathic arthritis || id:GCST90010715	Simple mode	45	-0.380917	0.456491	0.408537	FALSE	-1.27564	0.513805	0.683234	0.279252	1.67164	no
Basophil percentage of granulocytes || id:ebi-a-GCST004634	Juvenile idiopathic arthritis || id:GCST90010715	Simple mode	45	-0.380917	0.4358	0.386829	FALSE	-1.23509	0.473251	0.683234	0.29081	1.6052	yes
Basophil percentage of granulocytes || id:ebi-a-GCST004634	Juvenile idiopathic arthritis || id:GCST90010715	Weighted median	45	-0.177688	0.231334	0.442428	FALSE	-0.631103	0.275727	0.837204	0.532005	1.31749	no
Basophil percentage of granulocytes || id:ebi-a-GCST004634	Juvenile idiopathic arthritis || id:GCST90010715	Weighted median	45	-0.177688	0.231334	0.442427	FALSE	-0.631102	0.275726	0.837204	0.532005	1.31749	yes
Basophil percentage of granulocytes || id:ebi-a-GCST004634	Juvenile idiopathic arthritis || id:GCST90010715	Weighted mode	45	-0.231204	0.251315	0.362601	FALSE	-0.723781	0.261373	0.793578	0.484915	1.29871	no
Basophil percentage of granulocytes || id:ebi-a-GCST004634	Juvenile idiopathic arthritis || id:GCST90010715	Weighted mode	45	-0.231204	0.241749	0.344106	FALSE	-0.705032	0.242624	0.793578	0.494093	1.27459	yes
Basophil percentage of granulocytes || id:ebi-a-GCST004634	multiple sclerosis || id:ieu-b-18	Inverse variance weighted	41	0.0941277	0.113284	0.406028	FALSE	-0.127908	0.316164	1.0987	0.879934	1.37185	no
Basophil percentage of granulocytes || id:ebi-a-GCST004634	multiple sclerosis || id:ieu-b-18	Inverse variance weighted	41	0.0941277	0.113284	0.406028	FALSE	-0.127908	0.316164	1.0987	0.879934	1.37185	yes
Basophil percentage of granulocytes || id:ebi-a-GCST004634	multiple sclerosis || id:ieu-b-18	MR Egger	41	0.126322	0.229763	0.585598	FALSE	-0.324015	0.576658	1.13465	0.72324	1.78008	no
Basophil percentage of granulocytes || id:ebi-a-GCST004634	multiple sclerosis || id:ieu-b-18	MR Egger	41	0.126322	0.229763	0.585598	FALSE	-0.324015	0.576658	1.13465	0.72324	1.78008	yes
Basophil percentage of granulocytes || id:ebi-a-GCST004634	multiple sclerosis || id:ieu-b-18	Simple mode	41	0.0869374	0.226798	0.703509	FALSE	-0.357587	0.531462	1.09083	0.699362	1.70142	no
Basophil percentage of granulocytes || id:ebi-a-GCST004634	multiple sclerosis || id:ieu-b-18	Simple mode	41	0.0869374	0.223824	0.699766	FALSE	-0.351757	0.525632	1.09083	0.703451	1.69153	yes
Basophil percentage of granulocytes || id:ebi-a-GCST004634	multiple sclerosis || id:ieu-b-18	Weighted median	41	0.0986376	0.130575	0.450003	FALSE	-0.157289	0.354564	1.10367	0.854457	1.42556	no
Basophil percentage of granulocytes || id:ebi-a-GCST004634	multiple sclerosis || id:ieu-b-18	Weighted median	41	0.0986376	0.132274	0.455844	FALSE	-0.160619	0.357894	1.10367	0.851617	1.43031	yes
Basophil percentage of granulocytes || id:ebi-a-GCST004634	multiple sclerosis || id:ieu-b-18	Weighted mode	41	0.111273	0.131924	0.403987	FALSE	-0.147299	0.369845	1.1177	0.863036	1.44751	no
Basophil percentage of granulocytes || id:ebi-a-GCST004634	multiple sclerosis || id:ieu-b-18	Weighted mode	41	0.111273	0.138823	0.427551	FALSE	-0.160819	0.383365	1.1177	0.851446	1.46721	yes
Basophil percentage of granulocytes || id:ebi-a-GCST004634	Psoriasis || id:GCST90019016	Inverse variance weighted	43	0.0698334	0.101827	0.492835	FALSE	-0.129747	0.269414	1.07233	0.878318	1.3092	no
Basophil percentage of granulocytes || id:ebi-a-GCST004634	Psoriasis || id:GCST90019016	Inverse variance weighted	43	0.0698334	0.101827	0.492835	FALSE	-0.129747	0.269414	1.07233	0.878318	1.3092	yes
Basophil percentage of granulocytes || id:ebi-a-GCST004634	Psoriasis || id:GCST90019016	MR Egger	43	0.156556	0.209774	0.45974	FALSE	-0.254602	0.567714	1.16948	0.775225	1.76423	no
Basophil percentage of granulocytes || id:ebi-a-GCST004634	Psoriasis || id:GCST90019016	MR Egger	43	0.156556	0.209774	0.45974	FALSE	-0.254602	0.567714	1.16948	0.775225	1.76423	yes
Basophil percentage of granulocytes || id:ebi-a-GCST004634	Psoriasis || id:GCST90019016	Simple mode	43	0.216784	0.252391	0.395259	FALSE	-0.277902	0.71147	1.24208	0.757371	2.03698	no
Basophil percentage of granulocytes || id:ebi-a-GCST004634	Psoriasis || id:GCST90019016	Simple mode	43	0.216784	0.258962	0.407259	FALSE	-0.290781	0.724349	1.24208	0.74768	2.06339	yes
Basophil percentage of granulocytes || id:ebi-a-GCST004634	Psoriasis || id:GCST90019016	Weighted median	43	0.0872327	0.149337	0.559131	FALSE	-0.205468	0.379933	1.09115	0.814266	1.46219	no
Basophil percentage of granulocytes || id:ebi-a-GCST004634	Psoriasis || id:GCST90019016	Weighted median	43	0.0872327	0.144511	0.546084	FALSE	-0.19601	0.370475	1.09115	0.822004	1.44842	yes
Basophil percentage of granulocytes || id:ebi-a-GCST004634	Psoriasis || id:GCST90019016	Weighted mode	43	0.158339	0.169294	0.354987	FALSE	-0.173478	0.490155	1.17156	0.840736	1.63257	no
Basophil percentage of granulocytes || id:ebi-a-GCST004634	Psoriasis || id:GCST90019016	Weighted mode	43	0.158339	0.153538	0.308319	FALSE	-0.142596	0.459273	1.17156	0.867104	1.58292	yes
Basophil percentage of granulocytes || id:ebi-a-GCST004634	Rheumatoid arthritis || id:ebi-a-GCST002318	Inverse variance weighted	42	0.0413381	0.0932996	0.657716	FALSE	-0.141529	0.224205	1.0422	0.86803	1.25133	no
Basophil percentage of granulocytes || id:ebi-a-GCST004634	Rheumatoid arthritis || id:ebi-a-GCST002318	Inverse variance weighted	42	0.0413381	0.0932996	0.657716	FALSE	-0.141529	0.224205	1.0422	0.86803	1.25133	yes
Basophil percentage of granulocytes || id:ebi-a-GCST004634	Rheumatoid arthritis || id:ebi-a-GCST002318	MR Egger	42	0.131746	0.184358	0.478993	FALSE	-0.229595	0.493088	1.14082	0.794855	1.63736	no
Basophil percentage of granulocytes || id:ebi-a-GCST004634	Rheumatoid arthritis || id:ebi-a-GCST002318	MR Egger	42	0.131746	0.184358	0.478993	FALSE	-0.229595	0.493088	1.14082	0.794855	1.63736	yes
Basophil percentage of granulocytes || id:ebi-a-GCST004634	Rheumatoid arthritis || id:ebi-a-GCST002318	Simple mode	42	0.297684	0.210011	0.163902	FALSE	-0.113938	0.709306	1.34674	0.892313	2.03258	no
Basophil percentage of granulocytes || id:ebi-a-GCST004634	Rheumatoid arthritis || id:ebi-a-GCST002318	Simple mode	42	0.297684	0.211802	0.16741	FALSE	-0.117447	0.712815	1.34674	0.889187	2.03972	yes
Basophil percentage of granulocytes || id:ebi-a-GCST004634	Rheumatoid arthritis || id:ebi-a-GCST002318	Weighted median	42	0.127685	0.123729	0.302084	FALSE	-0.114824	0.370194	1.1362	0.891523	1.44802	no
Basophil percentage of granulocytes || id:ebi-a-GCST004634	Rheumatoid arthritis || id:ebi-a-GCST002318	Weighted median	42	0.127685	0.119203	0.284098	FALSE	-0.105952	0.361323	1.1362	0.899468	1.43523	yes
Basophil percentage of granulocytes || id:ebi-a-GCST004634	Rheumatoid arthritis || id:ebi-a-GCST002318	Weighted mode	42	0.195701	0.128237	0.134665	FALSE	-0.0556432	0.447046	1.21616	0.945877	1.56369	no
Basophil percentage of granulocytes || id:ebi-a-GCST004634	Rheumatoid arthritis || id:ebi-a-GCST002318	Weighted mode	42	0.195701	0.127607	0.132803	FALSE	-0.0544081	0.445811	1.21616	0.947046	1.56176	yes
Basophil percentage of granulocytes || id:ebi-a-GCST004634	Sinusitis || id:J10_CHRONSINUSITIS	Inverse variance weighted	55	0.0201591	0.060545	0.739164	FALSE	-0.0985091	0.138827	1.02036	0.906187	1.14893	no
Basophil percentage of granulocytes || id:ebi-a-GCST004634	Sinusitis || id:J10_CHRONSINUSITIS	Inverse variance weighted	55	0.0201591	0.060545	0.739164	FALSE	-0.0985091	0.138827	1.02036	0.906187	1.14893	yes
Basophil percentage of granulocytes || id:ebi-a-GCST004634	Sinusitis || id:J10_CHRONSINUSITIS	MR Egger	55	0.111926	0.114598	0.333164	FALSE	-0.112687	0.336539	1.11843	0.893431	1.40009	no
Basophil percentage of granulocytes || id:ebi-a-GCST004634	Sinusitis || id:J10_CHRONSINUSITIS	MR Egger	55	0.111926	0.114598	0.333164	FALSE	-0.112687	0.336539	1.11843	0.893431	1.40009	yes
Basophil percentage of granulocytes || id:ebi-a-GCST004634	Sinusitis || id:J10_CHRONSINUSITIS	Simple mode	55	0.0626966	0.129881	0.631243	FALSE	-0.19187	0.317263	1.0647	0.825414	1.37336	no
Basophil percentage of granulocytes || id:ebi-a-GCST004634	Sinusitis || id:J10_CHRONSINUSITIS	Simple mode	55	0.0626966	0.144529	0.666162	FALSE	-0.22058	0.345973	1.0647	0.802053	1.41336	yes
Basophil percentage of granulocytes || id:ebi-a-GCST004634	Sinusitis || id:J10_CHRONSINUSITIS	Weighted median	55	0.103033	0.0758143	0.17414	FALSE	-0.0455627	0.251629	1.10853	0.95546	1.28612	no
Basophil percentage of granulocytes || id:ebi-a-GCST004634	Sinusitis || id:J10_CHRONSINUSITIS	Weighted median	55	0.103033	0.0764287	0.177627	FALSE	-0.0467669	0.252834	1.10853	0.95431	1.28767	yes
Basophil percentage of granulocytes || id:ebi-a-GCST004634	Sinusitis || id:J10_CHRONSINUSITIS	Weighted mode	55	0.103597	0.0923313	0.266822	FALSE	-0.0773725	0.284566	1.10915	0.925545	1.32919	no
Basophil percentage of granulocytes || id:ebi-a-GCST004634	Sinusitis || id:J10_CHRONSINUSITIS	Weighted mode	55	0.103597	0.0865739	0.236679	FALSE	-0.066088	0.273282	1.10915	0.936048	1.31427	yes
Basophil percentage of granulocytes || id:ebi-a-GCST004634	Systemic lupus erythematosus || id:ebi-a-GCST003156	Inverse variance weighted	41	0.175087	0.152066	0.249574	FALSE	-0.122963	0.473137	1.19135	0.884296	1.60502	no
Basophil percentage of granulocytes || id:ebi-a-GCST004634	Systemic lupus erythematosus || id:ebi-a-GCST003156	Inverse variance weighted	41	0.175087	0.152066	0.249574	FALSE	-0.122963	0.473137	1.19135	0.884296	1.60502	yes
Basophil percentage of granulocytes || id:ebi-a-GCST004634	Systemic lupus erythematosus || id:ebi-a-GCST003156	MR Egger	41	0.0871937	0.307152	0.778006	FALSE	-0.514825	0.689212	1.09111	0.597605	1.99215	no
Basophil percentage of granulocytes || id:ebi-a-GCST004634	Systemic lupus erythematosus || id:ebi-a-GCST003156	MR Egger	41	0.0871937	0.307152	0.778006	FALSE	-0.514825	0.689212	1.09111	0.597605	1.99215	yes
Basophil percentage of granulocytes || id:ebi-a-GCST004634	Systemic lupus erythematosus || id:ebi-a-GCST003156	Simple mode	41	-0.100878	0.477973	0.833918	FALSE	-1.03771	0.83595	0.904044	0.354267	2.30701	no
Basophil percentage of granulocytes || id:ebi-a-GCST004634	Systemic lupus erythematosus || id:ebi-a-GCST003156	Simple mode	41	-0.100878	0.474648	0.832772	FALSE	-1.03119	0.829432	0.904044	0.356583	2.29202	yes
Basophil percentage of granulocytes || id:ebi-a-GCST004634	Systemic lupus erythematosus || id:ebi-a-GCST003156	Weighted median	41	0.235646	0.223357	0.291416	FALSE	-0.202134	0.673426	1.26573	0.816986	1.96094	no
Basophil percentage of granulocytes || id:ebi-a-GCST004634	Systemic lupus erythematosus || id:ebi-a-GCST003156	Weighted median	41	0.235646	0.231275	0.308251	FALSE	-0.217653	0.688946	1.26573	0.804404	1.99162	yes
Basophil percentage of granulocytes || id:ebi-a-GCST004634	Systemic lupus erythematosus || id:ebi-a-GCST003156	Weighted mode	41	0.163214	0.244183	0.507712	FALSE	-0.315385	0.641813	1.17729	0.729508	1.89992	no
Basophil percentage of granulocytes || id:ebi-a-GCST004634	Systemic lupus erythematosus || id:ebi-a-GCST003156	Weighted mode	41	0.163214	0.266978	0.544435	FALSE	-0.360064	0.686492	1.17729	0.697632	1.98673	yes
Basophil percentage of granulocytes || id:ebi-a-GCST004634	Type 1 diabetes || id:ebi-a-GCST010681	Inverse variance weighted	53	0.0712203	0.114309	0.533252	FALSE	-0.152826	0.295266	1.07382	0.858279	1.34348	no
Basophil percentage of granulocytes || id:ebi-a-GCST004634	Type 1 diabetes || id:ebi-a-GCST010681	Inverse variance weighted	53	0.0712203	0.114309	0.533252	FALSE	-0.152826	0.295266	1.07382	0.858279	1.34348	yes
Basophil percentage of granulocytes || id:ebi-a-GCST004634	Type 1 diabetes || id:ebi-a-GCST010681	MR Egger	53	0.189826	0.227476	0.407898	FALSE	-0.256027	0.63568	1.20904	0.774121	1.88831	no
Basophil percentage of granulocytes || id:ebi-a-GCST004634	Type 1 diabetes || id:ebi-a-GCST010681	MR Egger	53	0.189826	0.227476	0.407898	FALSE	-0.256027	0.63568	1.20904	0.774121	1.88831	yes
Basophil percentage of granulocytes || id:ebi-a-GCST004634	Type 1 diabetes || id:ebi-a-GCST010681	Simple mode	53	-0.0260524	0.293351	0.929574	FALSE	-0.60102	0.548916	0.974284	0.548252	1.73137	no
Basophil percentage of granulocytes || id:ebi-a-GCST004634	Type 1 diabetes || id:ebi-a-GCST010681	Simple mode	53	-0.0260524	0.32001	0.935427	FALSE	-0.653271	0.601166	0.974284	0.520341	1.82425	yes
Basophil percentage of granulocytes || id:ebi-a-GCST004634	Type 1 diabetes || id:ebi-a-GCST010681	Weighted median	53	-0.0176429	0.167745	0.916236	FALSE	-0.346424	0.311138	0.982512	0.707213	1.36498	no
Basophil percentage of granulocytes || id:ebi-a-GCST004634	Type 1 diabetes || id:ebi-a-GCST010681	Weighted median	53	-0.0176429	0.164458	0.914568	FALSE	-0.339981	0.304695	0.982512	0.711784	1.35621	yes
Basophil percentage of granulocytes || id:ebi-a-GCST004634	Type 1 diabetes || id:ebi-a-GCST010681	Weighted mode	53	-0.0422103	0.179328	0.814838	FALSE	-0.393693	0.309272	0.958668	0.674561	1.36243	no
Basophil percentage of granulocytes || id:ebi-a-GCST004634	Type 1 diabetes || id:ebi-a-GCST010681	Weighted mode	53	-0.0422103	0.193043	0.827773	FALSE	-0.420575	0.336155	0.958668	0.656669	1.39956	yes
Basophil percentage of granulocytes || id:ebi-a-GCST004634	Ulcerative colitis || id:ebi-a-GCST004133	Inverse variance weighted	47	0.0261642	0.0992943	0.792164	FALSE	-0.168453	0.220781	1.02651	0.844971	1.24705	no
Basophil percentage of granulocytes || id:ebi-a-GCST004634	Ulcerative colitis || id:ebi-a-GCST004133	Inverse variance weighted	47	0.0261642	0.0992943	0.792164	FALSE	-0.168453	0.220781	1.02651	0.844971	1.24705	yes
Basophil percentage of granulocytes || id:ebi-a-GCST004634	Ulcerative colitis || id:ebi-a-GCST004133	MR Egger	47	0.254646	0.194293	0.196632	FALSE	-0.126167	0.63546	1.29001	0.881468	1.88789	no
Basophil percentage of granulocytes || id:ebi-a-GCST004634	Ulcerative colitis || id:ebi-a-GCST004133	MR Egger	47	0.254646	0.194293	0.196632	FALSE	-0.126167	0.63546	1.29001	0.881468	1.88789	yes
Basophil percentage of granulocytes || id:ebi-a-GCST004634	Ulcerative colitis || id:ebi-a-GCST004133	Simple mode	47	0.0213308	0.225312	0.924986	FALSE	-0.42028	0.462942	1.02156	0.656863	1.58874	no
Basophil percentage of granulocytes || id:ebi-a-GCST004634	Ulcerative colitis || id:ebi-a-GCST004133	Simple mode	47	0.0213308	0.234294	0.927854	FALSE	-0.437885	0.480546	1.02156	0.6454	1.61696	yes
Basophil percentage of granulocytes || id:ebi-a-GCST004634	Ulcerative colitis || id:ebi-a-GCST004133	Weighted median	47	0.0991819	0.124426	0.425384	FALSE	-0.144693	0.343057	1.10427	0.865288	1.40925	no
Basophil percentage of granulocytes || id:ebi-a-GCST004634	Ulcerative colitis || id:ebi-a-GCST004133	Weighted median	47	0.0991819	0.117392	0.398178	FALSE	-0.130906	0.329269	1.10427	0.8773	1.38995	yes
Basophil percentage of granulocytes || id:ebi-a-GCST004634	Ulcerative colitis || id:ebi-a-GCST004133	Weighted mode	47	0.10243	0.126225	0.421266	FALSE	-0.144971	0.349831	1.10786	0.865047	1.41883	no
Basophil percentage of granulocytes || id:ebi-a-GCST004634	Ulcerative colitis || id:ebi-a-GCST004133	Weighted mode	47	0.10243	0.127336	0.425301	FALSE	-0.147149	0.352008	1.10786	0.863165	1.42192	yes
Basophil percentage of white cells || id:GCST90002380	Ankylosing spondylitis || id:M13_ANKYLOSPON	Inverse variance weighted	140	-0.0219944	0.128292	0.863878	FALSE	-0.273447	0.229458	0.978246	0.760753	1.25792	no
Basophil percentage of white cells || id:GCST90002380	Ankylosing spondylitis || id:M13_ANKYLOSPON	Inverse variance weighted	140	-0.0219944	0.128292	0.863878	FALSE	-0.273447	0.229458	0.978246	0.760753	1.25792	yes
Basophil percentage of white cells || id:GCST90002380	Ankylosing spondylitis || id:M13_ANKYLOSPON	MR Egger	140	0.0428589	0.233024	0.854343	FALSE	-0.413868	0.499586	1.04379	0.661088	1.64804	no
Basophil percentage of white cells || id:GCST90002380	Ankylosing spondylitis || id:M13_ANKYLOSPON	MR Egger	140	0.0428589	0.233024	0.854343	FALSE	-0.413868	0.499586	1.04379	0.661088	1.64804	yes
Basophil percentage of white cells || id:GCST90002380	Ankylosing spondylitis || id:M13_ANKYLOSPON	Simple mode	140	-0.464417	0.37003	0.211556	FALSE	-1.18968	0.260842	0.628501	0.30432	1.29802	no
Basophil percentage of white cells || id:GCST90002380	Ankylosing spondylitis || id:M13_ANKYLOSPON	Simple mode	140	-0.464417	0.395509	0.242312	FALSE	-1.23962	0.310781	0.628501	0.289495	1.36449	yes
Basophil percentage of white cells || id:GCST90002380	Ankylosing spondylitis || id:M13_ANKYLOSPON	Weighted median	140	-0.0208799	0.178166	0.906707	FALSE	-0.370086	0.328326	0.979337	0.690675	1.38864	no
Basophil percentage of white cells || id:GCST90002380	Ankylosing spondylitis || id:M13_ANKYLOSPON	Weighted median	140	-0.0208799	0.182938	0.909129	FALSE	-0.379438	0.337678	0.979337	0.684246	1.40169	yes
Basophil percentage of white cells || id:GCST90002380	Ankylosing spondylitis || id:M13_ANKYLOSPON	Weighted mode	140	-0.198425	0.25155	0.431567	FALSE	-0.691463	0.294613	0.820021	0.500843	1.34261	no
Basophil percentage of white cells || id:GCST90002380	Ankylosing spondylitis || id:M13_ANKYLOSPON	Weighted mode	140	-0.198425	0.251292	0.431095	FALSE	-0.690958	0.294108	0.820021	0.501096	1.34193	yes
Basophil percentage of white cells || id:GCST90002380	Asthma || id:ebi-a-GCST90014325	Inverse variance weighted	143	0.0266391	0.0448931	0.55292	FALSE	-0.0613513	0.11463	1.027	0.940493	1.12146	no
Basophil percentage of white cells || id:GCST90002380	Asthma || id:ebi-a-GCST90014325	Inverse variance weighted	143	0.0266391	0.0448931	0.55292	FALSE	-0.0613513	0.11463	1.027	0.940493	1.12146	yes
Basophil percentage of white cells || id:GCST90002380	Asthma || id:ebi-a-GCST90014325	MR Egger	143	0.0488683	0.0829821	0.55687	FALSE	-0.113777	0.211513	1.05008	0.892457	1.23555	no
Basophil percentage of white cells || id:GCST90002380	Asthma || id:ebi-a-GCST90014325	MR Egger	143	0.0488683	0.0829821	0.55687	FALSE	-0.113777	0.211513	1.05008	0.892457	1.23555	yes
Basophil percentage of white cells || id:GCST90002380	Asthma || id:ebi-a-GCST90014325	Simple mode	143	0.0235557	0.108048	0.827733	FALSE	-0.188219	0.23533	1.02384	0.828434	1.26533	no
Basophil percentage of white cells || id:GCST90002380	Asthma || id:ebi-a-GCST90014325	Simple mode	143	0.0235557	0.106725	0.825633	FALSE	-0.185626	0.232738	1.02384	0.830584	1.26205	yes
Basophil percentage of white cells || id:GCST90002380	Asthma || id:ebi-a-GCST90014325	Weighted median	143	0.0379031	0.0452224	0.401947	FALSE	-0.0507328	0.126539	1.03863	0.950533	1.13489	no
Basophil percentage of white cells || id:GCST90002380	Asthma || id:ebi-a-GCST90014325	Weighted median	143	0.0379031	0.0439644	0.388614	FALSE	-0.048267	0.124073	1.03863	0.952879	1.1321	yes
Basophil percentage of white cells || id:GCST90002380	Asthma || id:ebi-a-GCST90014325	Weighted mode	143	0.0418718	0.0702984	0.552371	FALSE	-0.0959131	0.179657	1.04276	0.908543	1.19681	no
Basophil percentage of white cells || id:GCST90002380	Asthma || id:ebi-a-GCST90014325	Weighted mode	143	0.0418718	0.0680456	0.539309	FALSE	-0.0914976	0.175241	1.04276	0.912564	1.19153	yes
Basophil percentage of white cells || id:GCST90002380	Asthma || id:GCST006862	Inverse variance weighted	88	0.0907647	0.0947608	0.338148	FALSE	-0.0949664	0.276496	1.09501	0.909404	1.3185	no
Basophil percentage of white cells || id:GCST90002380	Asthma || id:GCST006862	Inverse variance weighted	88	0.0907647	0.0947608	0.338148	FALSE	-0.0949664	0.276496	1.09501	0.909404	1.3185	yes
Basophil percentage of white cells || id:GCST90002380	Asthma || id:GCST006862	MR Egger	88	-0.0225864	0.183977	0.902578	FALSE	-0.383182	0.338009	0.977667	0.681689	1.40215	no
Basophil percentage of white cells || id:GCST90002380	Asthma || id:GCST006862	MR Egger	88	-0.0225864	0.183977	0.902578	FALSE	-0.383182	0.338009	0.977667	0.681689	1.40215	yes
Basophil percentage of white cells || id:GCST90002380	Asthma || id:GCST006862	Simple mode	88	-0.0291999	0.220307	0.894862	FALSE	-0.461001	0.402601	0.971222	0.630652	1.49571	no
Basophil percentage of white cells || id:GCST90002380	Asthma || id:GCST006862	Simple mode	88	-0.0291999	0.228121	0.898443	FALSE	-0.476318	0.417918	0.971222	0.621066	1.5188	yes
Basophil percentage of white cells || id:GCST90002380	Asthma || id:GCST006862	Weighted median	88	-0.000647244	0.111675	0.995376	FALSE	-0.219531	0.218236	0.999353	0.802895	1.24388	no
Basophil percentage of white cells || id:GCST90002380	Asthma || id:GCST006862	Weighted median	88	-0.000647244	0.110023	0.995306	FALSE	-0.216293	0.214998	0.999353	0.805499	1.23986	yes
Basophil percentage of white cells || id:GCST90002380	Asthma || id:GCST006862	Weighted mode	88	-0.00208852	0.119743	0.986124	FALSE	-0.236785	0.232608	0.997914	0.789161	1.26189	no
Basophil percentage of white cells || id:GCST90002380	Asthma || id:GCST006862	Weighted mode	88	-0.00208852	0.125331	0.986743	FALSE	-0.247736	0.243559	0.997914	0.780566	1.27578	yes
Basophil percentage of white cells || id:GCST90002380	Crohn's disease || id:ebi-a-GCST004132	Inverse variance weighted	112	-0.0669105	0.122212	0.584038	FALSE	-0.306446	0.172625	0.935279	0.736059	1.18842	no
Basophil percentage of white cells || id:GCST90002380	Crohn's disease || id:ebi-a-GCST004132	Inverse variance weighted	112	-0.0669105	0.122212	0.584038	FALSE	-0.306446	0.172625	0.935279	0.736059	1.18842	yes
Basophil percentage of white cells || id:GCST90002380	Crohn's disease || id:ebi-a-GCST004132	MR Egger	112	0.0137974	0.221356	0.950412	FALSE	-0.420061	0.447656	1.01389	0.657007	1.56464	no
Basophil percentage of white cells || id:GCST90002380	Crohn's disease || id:ebi-a-GCST004132	MR Egger	112	0.0137974	0.221356	0.950412	FALSE	-0.420061	0.447656	1.01389	0.657007	1.56464	yes
Basophil percentage of white cells || id:GCST90002380	Crohn's disease || id:ebi-a-GCST004132	Simple mode	112	-0.172695	0.273217	0.528634	FALSE	-0.7082	0.36281	0.841394	0.49253	1.43736	no
Basophil percentage of white cells || id:GCST90002380	Crohn's disease || id:ebi-a-GCST004132	Simple mode	112	-0.172695	0.28233	0.542001	FALSE	-0.726061	0.380671	0.841394	0.483811	1.46327	yes
Basophil percentage of white cells || id:GCST90002380	Crohn's disease || id:ebi-a-GCST004132	Weighted median	112	-0.0157033	0.123264	0.898627	FALSE	-0.2573	0.225894	0.984419	0.773136	1.25344	no
Basophil percentage of white cells || id:GCST90002380	Crohn's disease || id:ebi-a-GCST004132	Weighted median	112	-0.0157033	0.125304	0.900269	FALSE	-0.2613	0.229893	0.984419	0.77005	1.25847	yes
Basophil percentage of white cells || id:GCST90002380	Crohn's disease || id:ebi-a-GCST004132	Weighted mode	112	-0.0524093	0.162891	0.748251	FALSE	-0.371675	0.266856	0.94894	0.689578	1.30585	no
Basophil percentage of white cells || id:GCST90002380	Crohn's disease || id:ebi-a-GCST004132	Weighted mode	112	-0.0524093	0.167936	0.755566	FALSE	-0.381564	0.276745	0.94894	0.682793	1.31883	yes
Basophil percentage of white cells || id:GCST90002380	Eczema || id:GCST90244787	Inverse variance weighted	138	0.0803328	0.0416617	0.0538284	FALSE	-0.00132422	0.16199	1.08365	0.998677	1.17585	no
Basophil percentage of white cells || id:GCST90002380	Eczema || id:GCST90244787	Inverse variance weighted	138	0.0803328	0.0416617	0.0538284	FALSE	-0.00132422	0.16199	1.08365	0.998677	1.17585	yes
Basophil percentage of white cells || id:GCST90002380	Eczema || id:GCST90244787	MR Egger	138	0.0705943	0.0780895	0.367584	FALSE	-0.0824611	0.22365	1.07315	0.920847	1.25063	no
Basophil percentage of white cells || id:GCST90002380	Eczema || id:GCST90244787	MR Egger	138	0.0705943	0.0780895	0.367584	FALSE	-0.0824611	0.22365	1.07315	0.920847	1.25063	yes
Basophil percentage of white cells || id:GCST90002380	Eczema || id:GCST90244787	Simple mode	138	0.0975731	0.09364	0.299246	FALSE	-0.0859613	0.281108	1.10249	0.91763	1.3246	no
Basophil percentage of white cells || id:GCST90002380	Eczema || id:GCST90244787	Simple mode	138	0.0975731	0.0888467	0.274035	FALSE	-0.0765665	0.271713	1.10249	0.926291	1.31221	yes
Basophil percentage of white cells || id:GCST90002380	Eczema || id:GCST90244787	Weighted median	138	0.102352	0.0469791	0.0293556	FALSE	0.0102733	0.194431	1.10777	1.01033	1.21462	no
Basophil percentage of white cells || id:GCST90002380	Eczema || id:GCST90244787	Weighted median	138	0.102352	0.0462912	0.0270322	FALSE	0.0116215	0.193083	1.10777	1.01169	1.21298	yes
Basophil percentage of white cells || id:GCST90002380	Eczema || id:GCST90244787	Weighted mode	138	0.0975731	0.0516632	0.0610544	FALSE	-0.00368681	0.198833	1.10249	0.99632	1.21998	no
Basophil percentage of white cells || id:GCST90002380	Eczema || id:GCST90244787	Weighted mode	138	0.0975731	0.0527511	0.066513	FALSE	-0.00581897	0.200965	1.10249	0.994198	1.22258	yes
Basophil percentage of white cells || id:GCST90002380	Eczema || id:L12_ATOPIC	Inverse variance weighted	140	0.0881333	0.0721718	0.222026	FALSE	-0.0533234	0.22959	1.09213	0.948073	1.25808	no
Basophil percentage of white cells || id:GCST90002380	Eczema || id:L12_ATOPIC	Inverse variance weighted	140	0.0881333	0.0721718	0.222026	FALSE	-0.0533234	0.22959	1.09213	0.948073	1.25808	yes
Basophil percentage of white cells || id:GCST90002380	Eczema || id:L12_ATOPIC	MR Egger	140	-0.00255605	0.130928	0.984452	FALSE	-0.259175	0.254063	0.997447	0.771688	1.28925	no
Basophil percentage of white cells || id:GCST90002380	Eczema || id:L12_ATOPIC	MR Egger	140	-0.00255605	0.130928	0.984452	FALSE	-0.259175	0.254063	0.997447	0.771688	1.28925	yes
Basophil percentage of white cells || id:GCST90002380	Eczema || id:L12_ATOPIC	Simple mode	140	0.139564	0.180381	0.440411	FALSE	-0.213982	0.493111	1.14977	0.807363	1.6374	no
Basophil percentage of white cells || id:GCST90002380	Eczema || id:L12_ATOPIC	Simple mode	140	0.139564	0.195165	0.47574	FALSE	-0.242959	0.522087	1.14977	0.784304	1.68554	yes
Basophil percentage of white cells || id:GCST90002380	Eczema || id:L12_ATOPIC	Weighted median	140	0.0832182	0.0898372	0.354279	FALSE	-0.0928628	0.259299	1.08678	0.911319	1.29602	no
Basophil percentage of white cells || id:GCST90002380	Eczema || id:L12_ATOPIC	Weighted median	140	0.0832182	0.0837845	0.320593	FALSE	-0.0809995	0.247436	1.08678	0.922194	1.28074	yes
Basophil percentage of white cells || id:GCST90002380	Eczema || id:L12_ATOPIC	Weighted mode	140	0.0271635	0.132032	0.8373	FALSE	-0.231619	0.285946	1.02754	0.793248	1.33102	no
Basophil percentage of white cells || id:GCST90002380	Eczema || id:L12_ATOPIC	Weighted mode	140	0.0271635	0.13362	0.839207	FALSE	-0.234732	0.289059	1.02754	0.790783	1.33517	yes
Basophil percentage of white cells || id:GCST90002380	Eosinophilic esophagitis || id:GCST90027899	Inverse variance weighted	121	-0.0701328	0.184297	0.703543	FALSE	-0.431355	0.29109	0.93227	0.649628	1.33788	no
Basophil percentage of white cells || id:GCST90002380	Eosinophilic esophagitis || id:GCST90027899	Inverse variance weighted	121	-0.0701328	0.184297	0.703543	FALSE	-0.431355	0.29109	0.93227	0.649628	1.33788	yes
Basophil percentage of white cells || id:GCST90002380	Eosinophilic esophagitis || id:GCST90027899	MR Egger	121	0.213145	0.334475	0.525185	FALSE	-0.442426	0.868716	1.23756	0.642476	2.38385	no
Basophil percentage of white cells || id:GCST90002380	Eosinophilic esophagitis || id:GCST90027899	MR Egger	121	0.213145	0.334475	0.525185	FALSE	-0.442426	0.868716	1.23756	0.642476	2.38385	yes
Basophil percentage of white cells || id:GCST90002380	Eosinophilic esophagitis || id:GCST90027899	Simple mode	121	-0.127545	0.528967	0.809873	FALSE	-1.16432	0.90923	0.880254	0.312135	2.48241	no
Basophil percentage of white cells || id:GCST90002380	Eosinophilic esophagitis || id:GCST90027899	Simple mode	121	-0.127545	0.551641	0.817546	FALSE	-1.20876	0.953671	0.880254	0.298567	2.59522	yes
Basophil percentage of white cells || id:GCST90002380	Eosinophilic esophagitis || id:GCST90027899	Weighted median	121	0.080153	0.254319	0.752635	FALSE	-0.418312	0.578618	1.08345	0.658157	1.78357	no
Basophil percentage of white cells || id:GCST90002380	Eosinophilic esophagitis || id:GCST90027899	Weighted median	121	0.080153	0.271085	0.767478	FALSE	-0.451173	0.611479	1.08345	0.636881	1.84316	yes
Basophil percentage of white cells || id:GCST90002380	Eosinophilic esophagitis || id:GCST90027899	Weighted mode	121	0.0130438	0.281499	0.963119	FALSE	-0.538695	0.564782	1.01313	0.58351	1.75906	no
Basophil percentage of white cells || id:GCST90002380	Eosinophilic esophagitis || id:GCST90027899	Weighted mode	121	0.0130438	0.306088	0.96608	FALSE	-0.586888	0.612976	1.01313	0.556055	1.84592	yes
Basophil percentage of white cells || id:GCST90002380	Inflammatory bowel disease || id:ebi-a-GCST004131	Inverse variance weighted	113	-0.146367	0.0802587	0.068198	FALSE	-0.303674	0.0109396	0.86384	0.738101	1.011	no
Basophil percentage of white cells || id:GCST90002380	Inflammatory bowel disease || id:ebi-a-GCST004131	Inverse variance weighted	113	-0.146367	0.0802587	0.068198	FALSE	-0.303674	0.0109396	0.86384	0.738101	1.011	yes
Basophil percentage of white cells || id:GCST90002380	Inflammatory bowel disease || id:ebi-a-GCST004131	MR Egger	113	-0.0483743	0.144824	0.738993	FALSE	-0.332229	0.23548	0.952777	0.717323	1.26552	no
Basophil percentage of white cells || id:GCST90002380	Inflammatory bowel disease || id:ebi-a-GCST004131	MR Egger	113	-0.0483743	0.144824	0.738993	FALSE	-0.332229	0.23548	0.952777	0.717323	1.26552	yes
Basophil percentage of white cells || id:GCST90002380	Inflammatory bowel disease || id:ebi-a-GCST004131	Simple mode	113	-0.213779	0.19269	0.269614	FALSE	-0.591452	0.163893	0.807526	0.553523	1.17809	no
Basophil percentage of white cells || id:GCST90002380	Inflammatory bowel disease || id:ebi-a-GCST004131	Simple mode	113	-0.213779	0.189544	0.26179	FALSE	-0.585287	0.157728	0.807526	0.556946	1.17085	yes
Basophil percentage of white cells || id:GCST90002380	Inflammatory bowel disease || id:ebi-a-GCST004131	Weighted median	113	-0.0741083	0.0975693	0.447526	FALSE	-0.265344	0.117128	0.928571	0.766942	1.12426	no
Basophil percentage of white cells || id:GCST90002380	Inflammatory bowel disease || id:ebi-a-GCST004131	Weighted median	113	-0.0741083	0.0971312	0.44548	FALSE	-0.264485	0.116269	0.928571	0.767601	1.1233	yes
Basophil percentage of white cells || id:GCST90002380	Inflammatory bowel disease || id:ebi-a-GCST004131	Weighted mode	113	-0.195491	0.118177	0.100882	FALSE	-0.427117	0.0361355	0.822431	0.652387	1.0368	no
Basophil percentage of white cells || id:GCST90002380	Inflammatory bowel disease || id:ebi-a-GCST004131	Weighted mode	113	-0.195491	0.107363	0.0713009	FALSE	-0.405923	0.0149407	0.822431	0.666362	1.01505	yes
Basophil percentage of white cells || id:GCST90002380	Juvenile idiopathic arthritis || id:GCST90010715	Inverse variance weighted	108	0.0155735	0.181207	0.931512	FALSE	-0.339592	0.370739	1.0157	0.712061	1.4488	no
Basophil percentage of white cells || id:GCST90002380	Juvenile idiopathic arthritis || id:GCST90010715	Inverse variance weighted	108	0.0155735	0.181207	0.931512	FALSE	-0.339592	0.370739	1.0157	0.712061	1.4488	yes
Basophil percentage of white cells || id:GCST90002380	Juvenile idiopathic arthritis || id:GCST90010715	MR Egger	108	0.121053	0.347187	0.728031	FALSE	-0.559433	0.801539	1.12868	0.571533	2.22897	no
Basophil percentage of white cells || id:GCST90002380	Juvenile idiopathic arthritis || id:GCST90010715	MR Egger	108	0.121053	0.347187	0.728031	FALSE	-0.559433	0.801539	1.12868	0.571533	2.22897	yes
Basophil percentage of white cells || id:GCST90002380	Juvenile idiopathic arthritis || id:GCST90010715	Simple mode	108	-0.661769	0.464975	0.157577	FALSE	-1.57312	0.249582	0.515938	0.207397	1.28349	no
Basophil percentage of white cells || id:GCST90002380	Juvenile idiopathic arthritis || id:GCST90010715	Simple mode	108	-0.661769	0.465251	0.157821	FALSE	-1.57366	0.250122	0.515938	0.207285	1.28418	yes
Basophil percentage of white cells || id:GCST90002380	Juvenile idiopathic arthritis || id:GCST90010715	Weighted median	108	-0.236311	0.234791	0.314188	FALSE	-0.696501	0.223879	0.789535	0.498326	1.25092	no
Basophil percentage of white cells || id:GCST90002380	Juvenile idiopathic arthritis || id:GCST90010715	Weighted median	108	-0.236311	0.229798	0.303789	FALSE	-0.686714	0.214093	0.789535	0.503227	1.23874	yes
Basophil percentage of white cells || id:GCST90002380	Juvenile idiopathic arthritis || id:GCST90010715	Weighted mode	108	-0.218621	0.263719	0.408955	FALSE	-0.735511	0.298269	0.803626	0.479261	1.34752	no
Basophil percentage of white cells || id:GCST90002380	Juvenile idiopathic arthritis || id:GCST90010715	Weighted mode	108	-0.218621	0.276807	0.431394	FALSE	-0.761163	0.323921	0.803626	0.467123	1.38254	yes
Basophil percentage of white cells || id:GCST90002380	multiple sclerosis || id:ieu-b-18	Inverse variance weighted	97	0.0544004	0.13477	0.686466	FALSE	-0.209748	0.318549	1.05591	0.810789	1.37513	no
Basophil percentage of white cells || id:GCST90002380	multiple sclerosis || id:ieu-b-18	Inverse variance weighted	97	0.0544004	0.13477	0.686466	FALSE	-0.209748	0.318549	1.05591	0.810789	1.37513	yes
Basophil percentage of white cells || id:GCST90002380	multiple sclerosis || id:ieu-b-18	MR Egger	97	-0.163612	0.268729	0.544086	FALSE	-0.69032	0.363097	0.849071	0.501415	1.43777	no
Basophil percentage of white cells || id:GCST90002380	multiple sclerosis || id:ieu-b-18	MR Egger	97	-0.163612	0.268729	0.544086	FALSE	-0.69032	0.363097	0.849071	0.501415	1.43777	yes
Basophil percentage of white cells || id:GCST90002380	multiple sclerosis || id:ieu-b-18	Simple mode	97	0.0727796	0.28194	0.796852	FALSE	-0.479822	0.625382	1.07549	0.618893	1.86896	no
Basophil percentage of white cells || id:GCST90002380	multiple sclerosis || id:ieu-b-18	Simple mode	97	0.0727796	0.271743	0.789408	FALSE	-0.459836	0.605395	1.07549	0.631387	1.83198	yes
Basophil percentage of white cells || id:GCST90002380	multiple sclerosis || id:ieu-b-18	Weighted median	97	0.0593487	0.151051	0.694389	FALSE	-0.23671	0.355408	1.06115	0.78922	1.42676	no
Basophil percentage of white cells || id:GCST90002380	multiple sclerosis || id:ieu-b-18	Weighted median	97	0.0593487	0.144114	0.680472	FALSE	-0.223114	0.341811	1.06115	0.800024	1.40749	yes
Basophil percentage of white cells || id:GCST90002380	multiple sclerosis || id:ieu-b-18	Weighted mode	97	0.100417	0.161392	0.53529	FALSE	-0.215911	0.416745	1.10563	0.805807	1.51702	no
Basophil percentage of white cells || id:GCST90002380	multiple sclerosis || id:ieu-b-18	Weighted mode	97	0.100417	0.165572	0.545624	FALSE	-0.224104	0.424938	1.10563	0.799232	1.5295	yes
Basophil percentage of white cells || id:GCST90002380	Psoriasis || id:GCST90019016	Inverse variance weighted	106	0.0599501	0.107371	0.576608	FALSE	-0.150497	0.270397	1.06178	0.86028	1.31048	no
Basophil percentage of white cells || id:GCST90002380	Psoriasis || id:GCST90019016	Inverse variance weighted	106	0.0599501	0.107371	0.576608	FALSE	-0.150497	0.270397	1.06178	0.86028	1.31048	yes
Basophil percentage of white cells || id:GCST90002380	Psoriasis || id:GCST90019016	MR Egger	106	0.208674	0.207418	0.316723	FALSE	-0.197864	0.615213	1.23204	0.820481	1.85005	no
Basophil percentage of white cells || id:GCST90002380	Psoriasis || id:GCST90019016	MR Egger	106	0.208674	0.207418	0.316723	FALSE	-0.197864	0.615213	1.23204	0.820481	1.85005	yes
Basophil percentage of white cells || id:GCST90002380	Psoriasis || id:GCST90019016	Simple mode	106	0.27953	0.277806	0.316629	FALSE	-0.264969	0.82403	1.32251	0.76723	2.27967	no
Basophil percentage of white cells || id:GCST90002380	Psoriasis || id:GCST90019016	Simple mode	106	0.27953	0.277737	0.316509	FALSE	-0.264833	0.823894	1.32251	0.767334	2.27936	yes
Basophil percentage of white cells || id:GCST90002380	Psoriasis || id:GCST90019016	Weighted median	106	0.153482	0.136385	0.260438	FALSE	-0.113833	0.420797	1.16589	0.892407	1.52318	no
Basophil percentage of white cells || id:GCST90002380	Psoriasis || id:GCST90019016	Weighted median	106	0.153482	0.139868	0.272493	FALSE	-0.120658	0.427622	1.16589	0.886337	1.53361	yes
Basophil percentage of white cells || id:GCST90002380	Psoriasis || id:GCST90019016	Weighted mode	106	0.215228	0.160869	0.183817	FALSE	-0.100076	0.530531	1.24014	0.904769	1.69983	no
Basophil percentage of white cells || id:GCST90002380	Psoriasis || id:GCST90019016	Weighted mode	106	0.215228	0.16389	0.191964	FALSE	-0.105997	0.536453	1.24014	0.899427	1.70993	yes
Basophil percentage of white cells || id:GCST90002380	Rheumatoid arthritis || id:ebi-a-GCST002318	Inverse variance weighted	104	0.372125	0.222929	0.0950669	FALSE	-0.0648155	0.809066	1.45081	0.93724	2.24581	no
Basophil percentage of white cells || id:GCST90002380	Rheumatoid arthritis || id:ebi-a-GCST002318	Inverse variance weighted	104	0.372125	0.222929	0.0950669	FALSE	-0.0648155	0.809066	1.45081	0.93724	2.24581	yes
Basophil percentage of white cells || id:GCST90002380	Rheumatoid arthritis || id:ebi-a-GCST002318	MR Egger	104	0.405852	0.42558	0.342518	FALSE	-0.428284	1.23999	1.50058	0.651626	3.45557	no
Basophil percentage of white cells || id:GCST90002380	Rheumatoid arthritis || id:ebi-a-GCST002318	MR Egger	104	0.405852	0.42558	0.342518	FALSE	-0.428284	1.23999	1.50058	0.651626	3.45557	yes
Basophil percentage of white cells || id:GCST90002380	Rheumatoid arthritis || id:ebi-a-GCST002318	Simple mode	104	0.171181	0.248426	0.492334	FALSE	-0.315734	0.658096	1.18671	0.729253	1.93111	no
Basophil percentage of white cells || id:GCST90002380	Rheumatoid arthritis || id:ebi-a-GCST002318	Simple mode	104	0.171181	0.242307	0.481496	FALSE	-0.303741	0.646103	1.18671	0.738052	1.90809	yes
Basophil percentage of white cells || id:GCST90002380	Rheumatoid arthritis || id:ebi-a-GCST002318	Weighted median	104	0.285179	0.12073	0.0181709	FALSE	0.0485477	0.521811	1.33	1.04975	1.68508	no
Basophil percentage of white cells || id:GCST90002380	Rheumatoid arthritis || id:ebi-a-GCST002318	Weighted median	104	0.285179	0.126968	0.0246992	FALSE	0.0363224	0.534036	1.33	1.03699	1.7058	yes
Basophil percentage of white cells || id:GCST90002380	Rheumatoid arthritis || id:ebi-a-GCST002318	Weighted mode	104	0.369501	0.139832	0.0095148	FALSE	0.0954297	0.643571	1.44701	1.10013	1.90327	no
Basophil percentage of white cells || id:GCST90002380	Rheumatoid arthritis || id:ebi-a-GCST002318	Weighted mode	104	0.369501	0.129471	0.00522133	FALSE	0.115737	0.623264	1.44701	1.1227	1.86501	yes
Basophil percentage of white cells || id:GCST90002380	Sinusitis || id:J10_CHRONSINUSITIS	Inverse variance weighted	140	0.080751	0.05754	0.1605	FALSE	-0.0320273	0.193529	1.0841	0.96848	1.21353	no
Basophil percentage of white cells || id:GCST90002380	Sinusitis || id:J10_CHRONSINUSITIS	Inverse variance weighted	140	0.080751	0.05754	0.1605	FALSE	-0.0320273	0.193529	1.0841	0.96848	1.21353	yes
Basophil percentage of white cells || id:GCST90002380	Sinusitis || id:J10_CHRONSINUSITIS	MR Egger	140	-0.0503434	0.103771	0.628346	FALSE	-0.253734	0.153047	0.950903	0.775898	1.16538	no
Basophil percentage of white cells || id:GCST90002380	Sinusitis || id:J10_CHRONSINUSITIS	MR Egger	140	-0.0503434	0.103771	0.628346	FALSE	-0.253734	0.153047	0.950903	0.775898	1.16538	yes
Basophil percentage of white cells || id:GCST90002380	Sinusitis || id:J10_CHRONSINUSITIS	Simple mode	140	0.149027	0.160588	0.355013	FALSE	-0.165726	0.46378	1.1607	0.847278	1.59007	no
Basophil percentage of white cells || id:GCST90002380	Sinusitis || id:J10_CHRONSINUSITIS	Simple mode	140	0.149027	0.166551	0.372449	FALSE	-0.177412	0.475466	1.1607	0.837434	1.60876	yes
Basophil percentage of white cells || id:GCST90002380	Sinusitis || id:J10_CHRONSINUSITIS	Weighted median	140	0.0920431	0.075533	0.223003	FALSE	-0.0560016	0.240088	1.09641	0.945538	1.27136	no
Basophil percentage of white cells || id:GCST90002380	Sinusitis || id:J10_CHRONSINUSITIS	Weighted median	140	0.0920431	0.0784207	0.240512	FALSE	-0.0616615	0.245748	1.09641	0.940201	1.27858	yes
Basophil percentage of white cells || id:GCST90002380	Sinusitis || id:J10_CHRONSINUSITIS	Weighted mode	140	0.102553	0.106729	0.338284	FALSE	-0.106636	0.311743	1.108	0.898853	1.3658	no
Basophil percentage of white cells || id:GCST90002380	Sinusitis || id:J10_CHRONSINUSITIS	Weighted mode	140	0.102553	0.109203	0.349302	FALSE	-0.111484	0.316591	1.108	0.894506	1.37244	yes
Basophil percentage of white cells || id:GCST90002380	Systemic lupus erythematosus || id:ebi-a-GCST003156	Inverse variance weighted	97	0.382326	0.202245	0.0587029	FALSE	-0.0140738	0.778725	1.46569	0.986025	2.17869	no
Basophil percentage of white cells || id:GCST90002380	Systemic lupus erythematosus || id:ebi-a-GCST003156	Inverse variance weighted	97	0.382326	0.202245	0.0587029	FALSE	-0.0140738	0.778725	1.46569	0.986025	2.17869	yes
Basophil percentage of white cells || id:GCST90002380	Systemic lupus erythematosus || id:ebi-a-GCST003156	MR Egger	97	0.188881	0.412673	0.648213	FALSE	-0.619959	0.99772	1.2079	0.537967	2.71209	no
Basophil percentage of white cells || id:GCST90002380	Systemic lupus erythematosus || id:ebi-a-GCST003156	MR Egger	97	0.188881	0.412673	0.648213	FALSE	-0.619959	0.99772	1.2079	0.537967	2.71209	yes
Basophil percentage of white cells || id:GCST90002380	Systemic lupus erythematosus || id:ebi-a-GCST003156	Simple mode	97	0.633894	0.486929	0.196093	FALSE	-0.320487	1.58828	1.88494	0.725796	4.8953	no
Basophil percentage of white cells || id:GCST90002380	Systemic lupus erythematosus || id:ebi-a-GCST003156	Simple mode	97	0.633894	0.527797	0.232698	FALSE	-0.400587	1.66838	1.88494	0.669927	5.30355	yes
Basophil percentage of white cells || id:GCST90002380	Systemic lupus erythematosus || id:ebi-a-GCST003156	Weighted median	97	0.43295	0.230491	0.0603294	FALSE	-0.0188131	0.884712	1.5418	0.981363	2.42229	no
Basophil percentage of white cells || id:GCST90002380	Systemic lupus erythematosus || id:ebi-a-GCST003156	Weighted median	97	0.43295	0.23119	0.0611099	FALSE	-0.0201831	0.886082	1.5418	0.980019	2.42561	yes
Basophil percentage of white cells || id:GCST90002380	Systemic lupus erythematosus || id:ebi-a-GCST003156	Weighted mode	97	0.473645	0.301532	0.119521	FALSE	-0.117358	1.06465	1.60584	0.889267	2.89982	no
Basophil percentage of white cells || id:GCST90002380	Systemic lupus erythematosus || id:ebi-a-GCST003156	Weighted mode	97	0.473645	0.30406	0.122586	FALSE	-0.122312	1.0696	1.60584	0.884872	2.91422	yes
Basophil percentage of white cells || id:GCST90002380	Type 1 diabetes || id:ebi-a-GCST010681	Inverse variance weighted	137	0.215909	0.190716	0.257592	FALSE	-0.157894	0.589712	1.24099	0.853941	1.80347	no
Basophil percentage of white cells || id:GCST90002380	Type 1 diabetes || id:ebi-a-GCST010681	Inverse variance weighted	137	0.215909	0.190716	0.257592	FALSE	-0.157894	0.589712	1.24099	0.853941	1.80347	yes
Basophil percentage of white cells || id:GCST90002380	Type 1 diabetes || id:ebi-a-GCST010681	MR Egger	137	0.0331754	0.352824	0.925226	FALSE	-0.658359	0.72471	1.03373	0.5177	2.06413	no
Basophil percentage of white cells || id:GCST90002380	Type 1 diabetes || id:ebi-a-GCST010681	MR Egger	137	0.0331754	0.352824	0.925226	FALSE	-0.658359	0.72471	1.03373	0.5177	2.06413	yes
Basophil percentage of white cells || id:GCST90002380	Type 1 diabetes || id:ebi-a-GCST010681	Simple mode	137	0.15704	0.313913	0.617696	FALSE	-0.45823	0.772311	1.17004	0.632402	2.16476	no
Basophil percentage of white cells || id:GCST90002380	Type 1 diabetes || id:ebi-a-GCST010681	Simple mode	137	0.15704	0.326062	0.630846	FALSE	-0.482042	0.796122	1.17004	0.617521	2.21693	yes
Basophil percentage of white cells || id:GCST90002380	Type 1 diabetes || id:ebi-a-GCST010681	Weighted median	137	-0.094986	0.150976	0.529253	FALSE	-0.390899	0.200927	0.909386	0.676449	1.22254	no
Basophil percentage of white cells || id:GCST90002380	Type 1 diabetes || id:ebi-a-GCST010681	Weighted median	137	-0.094986	0.157069	0.545353	FALSE	-0.402842	0.21287	0.909386	0.668418	1.23722	yes
Basophil percentage of white cells || id:GCST90002380	Type 1 diabetes || id:ebi-a-GCST010681	Weighted mode	137	-0.130894	0.184535	0.479341	FALSE	-0.492583	0.230795	0.87731	0.611046	1.2596	no
Basophil percentage of white cells || id:GCST90002380	Type 1 diabetes || id:ebi-a-GCST010681	Weighted mode	137	-0.130894	0.178041	0.463489	FALSE	-0.479855	0.218066	0.87731	0.618873	1.24367	yes
Basophil percentage of white cells || id:GCST90002380	Ulcerative colitis || id:ebi-a-GCST004133	Inverse variance weighted	113	-0.203139	0.0920731	0.0273644	FALSE	-0.383602	-0.0226757	0.816165	0.681402	0.977579	no
Basophil percentage of white cells || id:GCST90002380	Ulcerative colitis || id:ebi-a-GCST004133	Inverse variance weighted	113	-0.203139	0.0920731	0.0273644	FALSE	-0.383602	-0.0226757	0.816165	0.681402	0.977579	yes
Basophil percentage of white cells || id:GCST90002380	Ulcerative colitis || id:ebi-a-GCST004133	MR Egger	113	-0.0570009	0.166459	0.732673	FALSE	-0.38326	0.269258	0.944593	0.681636	1.30899	no
Basophil percentage of white cells || id:GCST90002380	Ulcerative colitis || id:ebi-a-GCST004133	MR Egger	113	-0.0570009	0.166459	0.732673	FALSE	-0.38326	0.269258	0.944593	0.681636	1.30899	yes
Basophil percentage of white cells || id:GCST90002380	Ulcerative colitis || id:ebi-a-GCST004133	Simple mode	113	-0.23893	0.277137	0.390455	FALSE	-0.782119	0.304259	0.78747	0.457436	1.35562	no
Basophil percentage of white cells || id:GCST90002380	Ulcerative colitis || id:ebi-a-GCST004133	Simple mode	113	-0.23893	0.296311	0.421751	FALSE	-0.819699	0.34184	0.78747	0.440564	1.40753	yes
Basophil percentage of white cells || id:GCST90002380	Ulcerative colitis || id:ebi-a-GCST004133	Weighted median	113	-0.125012	0.123858	0.312824	FALSE	-0.367773	0.11775	0.882487	0.692274	1.12496	no
Basophil percentage of white cells || id:GCST90002380	Ulcerative colitis || id:ebi-a-GCST004133	Weighted median	113	-0.125012	0.124896	0.316865	FALSE	-0.369809	0.119786	0.882487	0.690867	1.12726	yes
Basophil percentage of white cells || id:GCST90002380	Ulcerative colitis || id:ebi-a-GCST004133	Weighted mode	113	-0.0172589	0.172773	0.920608	FALSE	-0.355894	0.321377	0.982889	0.700547	1.37902	no
Basophil percentage of white cells || id:GCST90002380	Ulcerative colitis || id:ebi-a-GCST004133	Weighted mode	113	-0.0172589	0.163514	0.916128	FALSE	-0.337746	0.303228	0.982889	0.713376	1.35422	yes
Eosinophil count || id:GCST90002298	Ankylosing spondylitis || id:M13_ANKYLOSPON	Inverse variance weighted	466	0.0309296	0.071167	0.663848	FALSE	-0.108558	0.170417	1.03141	0.897127	1.1858	no
Eosinophil count || id:GCST90002298	Ankylosing spondylitis || id:M13_ANKYLOSPON	Inverse variance weighted	469	0.045073	0.0880877	0.608873	FALSE	-0.127579	0.217725	1.0461	0.880224	1.24325	yes
Eosinophil count || id:GCST90002298	Ankylosing spondylitis || id:M13_ANKYLOSPON	MR Egger	466	0.159751	0.130363	0.221033	FALSE	-0.0957597	0.415262	1.17322	0.908682	1.51477	no
Eosinophil count || id:GCST90002298	Ankylosing spondylitis || id:M13_ANKYLOSPON	MR Egger	469	0.212488	0.161131	0.187906	FALSE	-0.103329	0.528305	1.23675	0.901831	1.69605	yes
Eosinophil count || id:GCST90002298	Ankylosing spondylitis || id:M13_ANKYLOSPON	Simple mode	466	-0.213576	0.271233	0.431432	FALSE	-0.745192	0.31804	0.80769	0.474643	1.37443	no
Eosinophil count || id:GCST90002298	Ankylosing spondylitis || id:M13_ANKYLOSPON	Simple mode	469	-0.209856	0.26641	0.431261	FALSE	-0.732019	0.312308	0.810701	0.480937	1.36658	yes
Eosinophil count || id:GCST90002298	Ankylosing spondylitis || id:M13_ANKYLOSPON	Weighted median	466	-0.0185861	0.0952214	0.845245	FALSE	-0.20522	0.168048	0.981586	0.814468	1.18299	no
Eosinophil count || id:GCST90002298	Ankylosing spondylitis || id:M13_ANKYLOSPON	Weighted median	469	-0.0123109	0.104317	0.906056	FALSE	-0.216772	0.19215	0.987765	0.805113	1.21185	yes
Eosinophil count || id:GCST90002298	Ankylosing spondylitis || id:M13_ANKYLOSPON	Weighted mode	466	-0.154083	0.152268	0.312104	FALSE	-0.452529	0.144363	0.857201	0.636017	1.1553	no
Eosinophil count || id:GCST90002298	Ankylosing spondylitis || id:M13_ANKYLOSPON	Weighted mode	469	-0.150325	0.15549	0.334153	FALSE	-0.455085	0.154436	0.860429	0.634394	1.167	yes
Eosinophil count || id:GCST90002298	Asthma || id:ebi-a-GCST90014325	Inverse variance weighted	478	0.516615	0.0343965	5.4798e-51	TRUE	0.449198	0.584032	1.67634	1.56705	1.79325	no
Eosinophil count || id:GCST90002298	Asthma || id:ebi-a-GCST90014325	Inverse variance weighted	486	0.502288	0.0350813	1.69341e-46	TRUE	0.433528	0.571047	1.6525	1.54269	1.77012	yes
Eosinophil count || id:GCST90002298	Asthma || id:ebi-a-GCST90014325	MR Egger	478	0.462168	0.0651237	4.66229e-12	TRUE	0.334526	0.58981	1.58751	1.39728	1.80365	no
Eosinophil count || id:GCST90002298	Asthma || id:ebi-a-GCST90014325	MR Egger	486	0.434323	0.0664449	1.59956e-10	TRUE	0.304091	0.564555	1.54392	1.35539	1.75867	yes
Eosinophil count || id:GCST90002298	Asthma || id:ebi-a-GCST90014325	Simple mode	478	0.19804	0.0948741	0.0373826	FALSE	0.0120865	0.383993	1.21901	1.01216	1.46814	no
Eosinophil count || id:GCST90002298	Asthma || id:ebi-a-GCST90014325	Simple mode	486	0.211334	0.0986306	0.0326353	FALSE	0.0180185	0.40465	1.23533	1.01818	1.49878	yes
Eosinophil count || id:GCST90002298	Asthma || id:ebi-a-GCST90014325	Weighted median	478	0.299721	0.0300244	1.81725e-23	TRUE	0.240873	0.358569	1.34948	1.27236	1.43128	no
Eosinophil count || id:GCST90002298	Asthma || id:ebi-a-GCST90014325	Weighted median	486	0.286292	0.0299675	1.25482e-21	TRUE	0.227556	0.345028	1.33148	1.25553	1.41203	yes
Eosinophil count || id:GCST90002298	Asthma || id:ebi-a-GCST90014325	Weighted mode	478	0.0965085	0.0548937	0.079372	FALSE	-0.0110831	0.2041	1.10132	0.988978	1.22642	no
Eosinophil count || id:GCST90002298	Asthma || id:ebi-a-GCST90014325	Weighted mode	486	0.111949	0.0554776	0.0441505	FALSE	0.00321287	0.220685	1.11846	1.00322	1.24693	yes
Eosinophil count || id:GCST90002298	Asthma || id:GCST006862	Inverse variance weighted	296	0.491892	0.0622087	2.63387e-15	TRUE	0.369963	0.613821	1.63541	1.44768	1.84748	no
Eosinophil count || id:GCST90002298	Asthma || id:GCST006862	Inverse variance weighted	297	0.489856	0.0621351	3.17745e-15	TRUE	0.368072	0.611641	1.63208	1.44495	1.84345	yes
Eosinophil count || id:GCST90002298	Asthma || id:GCST006862	MR Egger	296	0.512504	0.137364	0.000228884	FALSE	0.24327	0.781737	1.66947	1.27541	2.18527	no
Eosinophil count || id:GCST90002298	Asthma || id:GCST006862	MR Egger	297	0.508155	0.137209	0.000253773	FALSE	0.239225	0.777085	1.66222	1.27026	2.17512	yes
Eosinophil count || id:GCST90002298	Asthma || id:GCST006862	Simple mode	296	-0.0140895	0.256884	0.956297	FALSE	-0.517582	0.489403	0.986009	0.59596	1.63134	no
Eosinophil count || id:GCST90002298	Asthma || id:GCST006862	Simple mode	297	-0.0145563	0.283571	0.959095	FALSE	-0.570355	0.541242	0.985549	0.565325	1.71814	yes
Eosinophil count || id:GCST90002298	Asthma || id:GCST006862	Weighted median	296	0.324523	0.0729751	8.7065e-06	TRUE	0.181491	0.467554	1.38337	1.199	1.59609	no
Eosinophil count || id:GCST90002298	Asthma || id:GCST006862	Weighted median	297	0.322727	0.0731422	1.02267e-05	TRUE	0.179368	0.466086	1.38089	1.19646	1.59374	yes
Eosinophil count || id:GCST90002298	Asthma || id:GCST006862	Weighted mode	296	-0.196517	0.249504	0.431545	FALSE	-0.685545	0.29251	0.821587	0.503816	1.33979	no
Eosinophil count || id:GCST90002298	Asthma || id:GCST006862	Weighted mode	297	-0.197036	0.238348	0.409088	FALSE	-0.664197	0.270126	0.821161	0.514687	1.31013	yes
Eosinophil count || id:GCST90002298	Crohn's disease || id:ebi-a-GCST004132	Inverse variance weighted	374	0.137991	0.0833238	0.0977059	FALSE	-0.0253239	0.301305	1.14796	0.974994	1.35162	no
Eosinophil count || id:GCST90002298	Crohn's disease || id:ebi-a-GCST004132	Inverse variance weighted	376	0.162266	0.0826824	0.0497015	FALSE	0.000208705	0.324324	1.17617	1.00021	1.38309	yes
Eosinophil count || id:GCST90002298	Crohn's disease || id:ebi-a-GCST004132	MR Egger	374	0.141916	0.168389	0.399889	FALSE	-0.188126	0.471959	1.15248	0.82851	1.60313	no
Eosinophil count || id:GCST90002298	Crohn's disease || id:ebi-a-GCST004132	MR Egger	376	0.202945	0.166132	0.222632	FALSE	-0.122674	0.528563	1.225	0.884552	1.69649	yes
Eosinophil count || id:GCST90002298	Crohn's disease || id:ebi-a-GCST004132	Simple mode	374	-0.0150886	0.228108	0.947296	FALSE	-0.46218	0.432003	0.985025	0.629909	1.54034	no
Eosinophil count || id:GCST90002298	Crohn's disease || id:ebi-a-GCST004132	Simple mode	376	-0.0148254	0.218674	0.945984	FALSE	-0.443427	0.413776	0.985284	0.641833	1.51252	yes
Eosinophil count || id:GCST90002298	Crohn's disease || id:ebi-a-GCST004132	Weighted median	374	0.107504	0.0766357	0.16068	FALSE	-0.0427022	0.25771	1.1135	0.958197	1.29396	no
Eosinophil count || id:GCST90002298	Crohn's disease || id:ebi-a-GCST004132	Weighted median	376	0.124583	0.077164	0.106415	FALSE	-0.0266589	0.275824	1.13268	0.973693	1.31762	yes
Eosinophil count || id:GCST90002298	Crohn's disease || id:ebi-a-GCST004132	Weighted mode	374	-0.0150886	0.122138	0.901748	FALSE	-0.254478	0.224301	0.985025	0.775321	1.25145	no
Eosinophil count || id:GCST90002298	Crohn's disease || id:ebi-a-GCST004132	Weighted mode	376	0.023324	0.132429	0.860291	FALSE	-0.236237	0.282884	1.0236	0.789594	1.32695	yes
Eosinophil count || id:GCST90002298	Eczema || id:GCST90244787	Inverse variance weighted	452	0.204972	0.027662	1.26421e-13	TRUE	0.150754	0.25919	1.22749	1.16271	1.29588	no
Eosinophil count || id:GCST90002298	Eczema || id:GCST90244787	Inverse variance weighted	458	0.192035	0.027476	2.7648e-12	TRUE	0.138182	0.245887	1.21171	1.14818	1.27876	yes
Eosinophil count || id:GCST90002298	Eczema || id:GCST90244787	MR Egger	452	0.19089	0.0546076	0.000519773	FALSE	0.083859	0.297921	1.21033	1.08748	1.34705	no
Eosinophil count || id:GCST90002298	Eczema || id:GCST90244787	MR Egger	458	0.161488	0.0540314	0.00295232	FALSE	0.0555859	0.267389	1.17526	1.05716	1.30655	yes
Eosinophil count || id:GCST90002298	Eczema || id:GCST90244787	Simple mode	452	0.0288535	0.077363	0.709352	FALSE	-0.122778	0.180485	1.02927	0.88446	1.1978	no
Eosinophil count || id:GCST90002298	Eczema || id:GCST90244787	Simple mode	458	0.0293421	0.0792014	0.711201	FALSE	-0.125893	0.184577	1.02978	0.881709	1.20271	yes
Eosinophil count || id:GCST90002298	Eczema || id:GCST90244787	Weighted median	452	0.121817	0.0291718	2.96881e-05	TRUE	0.0646403	0.178994	1.12955	1.06678	1.19601	no
Eosinophil count || id:GCST90002298	Eczema || id:GCST90244787	Weighted median	458	0.0948686	0.0304325	0.00182486	FALSE	0.035221	0.154516	1.09951	1.03585	1.16709	yes
Eosinophil count || id:GCST90002298	Eczema || id:GCST90244787	Weighted mode	452	0.0571363	0.0469124	0.223885	FALSE	-0.034812	0.149085	1.0588	0.965787	1.16077	no
Eosinophil count || id:GCST90002298	Eczema || id:GCST90244787	Weighted mode	458	0.0576186	0.0475059	0.225805	FALSE	-0.0354929	0.15073	1.05931	0.96513	1.16268	yes
Eosinophil count || id:GCST90002298	Eczema || id:L12_ATOPIC	Inverse variance weighted	466	0.31692	0.0494967	1.52502e-10	TRUE	0.219907	0.413934	1.37289	1.24596	1.51276	no
Eosinophil count || id:GCST90002298	Eczema || id:L12_ATOPIC	Inverse variance weighted	469	0.292193	0.0496254	3.90934e-09	TRUE	0.194928	0.389459	1.33936	1.21522	1.47618	yes
Eosinophil count || id:GCST90002298	Eczema || id:L12_ATOPIC	MR Egger	466	0.25303	0.0907204	0.00550263	FALSE	0.0752176	0.430842	1.28792	1.07812	1.53855	no
Eosinophil count || id:GCST90002298	Eczema || id:L12_ATOPIC	MR Egger	469	0.203281	0.0907767	0.0256027	FALSE	0.0253591	0.381204	1.22542	1.02568	1.46405	yes
Eosinophil count || id:GCST90002298	Eczema || id:L12_ATOPIC	Simple mode	466	0.0755256	0.157147	0.631023	FALSE	-0.232483	0.383534	1.07845	0.792564	1.46746	no
Eosinophil count || id:GCST90002298	Eczema || id:L12_ATOPIC	Simple mode	469	0.075544	0.15131	0.617826	FALSE	-0.221024	0.372111	1.07847	0.801698	1.45079	yes
Eosinophil count || id:GCST90002298	Eczema || id:L12_ATOPIC	Weighted median	466	0.159202	0.0546938	0.0036052	FALSE	0.0520022	0.266402	1.17257	1.05338	1.30526	no
Eosinophil count || id:GCST90002298	Eczema || id:L12_ATOPIC	Weighted median	469	0.115025	0.0512341	0.0247622	FALSE	0.0146064	0.215444	1.1219	1.01471	1.24041	yes
Eosinophil count || id:GCST90002298	Eczema || id:L12_ATOPIC	Weighted mode	466	0.0981457	0.0882203	0.266495	FALSE	-0.0747661	0.271058	1.10312	0.92796	1.31135	no
Eosinophil count || id:GCST90002298	Eczema || id:L12_ATOPIC	Weighted mode	469	0.075544	0.0911721	0.407761	FALSE	-0.103153	0.254241	1.07847	0.901989	1.28948	yes
Eosinophil count || id:GCST90002298	Eosinophilic esophagitis || id:GCST90027899	Inverse variance weighted	408	0.403953	0.129454	0.00180587	FALSE	0.150223	0.657683	1.49773	1.16209	1.93032	no
Eosinophil count || id:GCST90002298	Eosinophilic esophagitis || id:GCST90027899	Inverse variance weighted	410	0.414038	0.127717	0.00118763	FALSE	0.163713	0.664364	1.51292	1.17788	1.94326	yes
Eosinophil count || id:GCST90002298	Eosinophilic esophagitis || id:GCST90027899	MR Egger	408	0.536475	0.253554	0.0349683	FALSE	0.039509	1.03344	1.70997	1.0403	2.81072	no
Eosinophil count || id:GCST90002298	Eosinophilic esophagitis || id:GCST90027899	MR Egger	410	0.556887	0.248948	0.0258282	FALSE	0.0689495	1.04482	1.74523	1.07138	2.8429	yes
Eosinophil count || id:GCST90002298	Eosinophilic esophagitis || id:GCST90027899	Simple mode	408	0.638391	0.446902	0.153921	FALSE	-0.237537	1.51432	1.89343	0.788567	4.54632	no
Eosinophil count || id:GCST90002298	Eosinophilic esophagitis || id:GCST90027899	Simple mode	410	0.638365	0.42697	0.135658	FALSE	-0.198496	1.47523	1.89338	0.819963	4.37202	yes
Eosinophil count || id:GCST90002298	Eosinophilic esophagitis || id:GCST90027899	Weighted median	408	0.294417	0.160892	0.0672649	FALSE	-0.020932	0.609765	1.34234	0.979286	1.84	no
Eosinophil count || id:GCST90002298	Eosinophilic esophagitis || id:GCST90027899	Weighted median	410	0.351709	0.157693	0.0257245	FALSE	0.0426315	0.660787	1.4215	1.04355	1.93632	yes
Eosinophil count || id:GCST90002298	Eosinophilic esophagitis || id:GCST90027899	Weighted mode	408	0.313291	0.259826	0.228607	FALSE	-0.195969	0.82255	1.36792	0.822038	2.2763	no
Eosinophil count || id:GCST90002298	Eosinophilic esophagitis || id:GCST90027899	Weighted mode	410	0.378278	0.238266	0.113143	FALSE	-0.0887238	0.845279	1.45977	0.915098	2.32863	yes
Eosinophil count || id:GCST90002298	Inflammatory bowel disease || id:ebi-a-GCST004131	Inverse variance weighted	379	0.169568	0.0645175	0.00858255	FALSE	0.0431138	0.296022	1.18479	1.04406	1.3445	no
Eosinophil count || id:GCST90002298	Inflammatory bowel disease || id:ebi-a-GCST004131	Inverse variance weighted	381	0.148464	0.0641338	0.0206178	FALSE	0.0227618	0.274166	1.16005	1.02302	1.31543	yes
Eosinophil count || id:GCST90002298	Inflammatory bowel disease || id:ebi-a-GCST004131	MR Egger	379	0.143285	0.130465	0.272789	FALSE	-0.112426	0.398997	1.15406	0.893663	1.49033	no
Eosinophil count || id:GCST90002298	Inflammatory bowel disease || id:ebi-a-GCST004131	MR Egger	381	0.090113	0.128902	0.484929	FALSE	-0.162535	0.342761	1.0943	0.849987	1.40883	yes
Eosinophil count || id:GCST90002298	Inflammatory bowel disease || id:ebi-a-GCST004131	Simple mode	379	0.191461	0.172979	0.269063	FALSE	-0.147577	0.530499	1.21102	0.862796	1.69978	no
Eosinophil count || id:GCST90002298	Inflammatory bowel disease || id:ebi-a-GCST004131	Simple mode	381	0.191582	0.169017	0.257717	FALSE	-0.139692	0.522856	1.21116	0.869626	1.68684	yes
Eosinophil count || id:GCST90002298	Inflammatory bowel disease || id:ebi-a-GCST004131	Weighted median	379	0.165866	0.0595045	0.00531237	FALSE	0.0492374	0.282495	1.18042	1.05047	1.32644	no
Eosinophil count || id:GCST90002298	Inflammatory bowel disease || id:ebi-a-GCST004131	Weighted median	381	0.16111	0.0603461	0.00759053	FALSE	0.0428313	0.279388	1.17481	1.04376	1.32232	yes
Eosinophil count || id:GCST90002298	Inflammatory bowel disease || id:ebi-a-GCST004131	Weighted mode	379	0.161246	0.0902258	0.0747154	FALSE	-0.0155961	0.338089	1.17497	0.984525	1.40227	no
Eosinophil count || id:GCST90002298	Inflammatory bowel disease || id:ebi-a-GCST004131	Weighted mode	381	0.161372	0.0927714	0.0827647	FALSE	-0.0204604	0.343204	1.17512	0.979748	1.40946	yes
Eosinophil count || id:GCST90002298	Juvenile idiopathic arthritis || id:GCST90010715	Inverse variance weighted	358	0.394748	0.101263	9.68961e-05	TRUE	0.196272	0.593223	1.48401	1.21686	1.80981	no
Eosinophil count || id:GCST90002298	Juvenile idiopathic arthritis || id:GCST90010715	Inverse variance weighted	360	0.402396	0.101961	7.92829e-05	TRUE	0.202552	0.602239	1.4954	1.22452	1.8262	yes
Eosinophil count || id:GCST90002298	Juvenile idiopathic arthritis || id:GCST90010715	MR Egger	358	0.0103931	0.209767	0.960512	FALSE	-0.40075	0.421536	1.01045	0.669818	1.5243	no
Eosinophil count || id:GCST90002298	Juvenile idiopathic arthritis || id:GCST90010715	MR Egger	360	0.0277378	0.209752	0.894868	FALSE	-0.383377	0.438852	1.02813	0.681556	1.55093	yes
Eosinophil count || id:GCST90002298	Juvenile idiopathic arthritis || id:GCST90010715	Simple mode	358	0.406826	0.372081	0.274964	FALSE	-0.322452	1.1361	1.50204	0.724371	3.11461	no
Eosinophil count || id:GCST90002298	Juvenile idiopathic arthritis || id:GCST90010715	Simple mode	360	0.406541	0.375142	0.279226	FALSE	-0.328738	1.14182	1.50161	0.719832	3.13246	yes
Eosinophil count || id:GCST90002298	Juvenile idiopathic arthritis || id:GCST90010715	Weighted median	358	0.262352	0.128389	0.0410115	FALSE	0.0107094	0.513994	1.29998	1.01077	1.67196	no
Eosinophil count || id:GCST90002298	Juvenile idiopathic arthritis || id:GCST90010715	Weighted median	360	0.258191	0.13362	0.0533251	FALSE	-0.00370405	0.520086	1.29459	0.996303	1.68217	yes
Eosinophil count || id:GCST90002298	Juvenile idiopathic arthritis || id:GCST90010715	Weighted mode	358	-0.092716	0.249436	0.710335	FALSE	-0.58161	0.396178	0.911452	0.558997	1.48613	no
Eosinophil count || id:GCST90002298	Juvenile idiopathic arthritis || id:GCST90010715	Weighted mode	360	-0.0305078	0.237236	0.897749	FALSE	-0.49549	0.434475	0.969953	0.609272	1.54415	yes
Eosinophil count || id:GCST90002298	multiple sclerosis || id:ieu-b-18	Inverse variance weighted	314	0.286542	0.088099	0.00114393	FALSE	0.113868	0.459217	1.33181	1.1206	1.58283	no
Eosinophil count || id:GCST90002298	multiple sclerosis || id:ieu-b-18	Inverse variance weighted	316	0.103125	0.11916	0.386804	FALSE	-0.13043	0.336679	1.10863	0.877718	1.40029	yes
Eosinophil count || id:GCST90002298	multiple sclerosis || id:ieu-b-18	MR Egger	314	0.516441	0.190885	0.00719483	FALSE	0.142307	0.890576	1.67605	1.15293	2.43653	no
Eosinophil count || id:GCST90002298	multiple sclerosis || id:ieu-b-18	MR Egger	316	-0.0235211	0.257113	0.927168	FALSE	-0.527463	0.480421	0.976753	0.5901	1.61676	yes
Eosinophil count || id:GCST90002298	multiple sclerosis || id:ieu-b-18	Simple mode	314	0.479965	0.240851	0.0471527	FALSE	0.007897	0.952032	1.61602	1.00793	2.59097	no
Eosinophil count || id:GCST90002298	multiple sclerosis || id:ieu-b-18	Simple mode	316	0.469727	0.231803	0.0435656	FALSE	0.0153929	0.924061	1.59956	1.01551	2.5195	yes
Eosinophil count || id:GCST90002298	multiple sclerosis || id:ieu-b-18	Weighted median	314	0.308369	0.0874441	0.000421138	FALSE	0.136979	0.479759	1.3612	1.1468	1.61569	no
Eosinophil count || id:GCST90002298	multiple sclerosis || id:ieu-b-18	Weighted median	316	0.278197	0.0906643	0.00215188	FALSE	0.100495	0.455899	1.32075	1.10572	1.57759	yes
Eosinophil count || id:GCST90002298	multiple sclerosis || id:ieu-b-18	Weighted mode	314	0.381581	0.128755	0.0032738	FALSE	0.12922	0.633941	1.4646	1.13794	1.88502	no
Eosinophil count || id:GCST90002298	multiple sclerosis || id:ieu-b-18	Weighted mode	316	0.386396	0.130217	0.00323418	FALSE	0.13117	0.641622	1.47167	1.14016	1.89956	yes
Eosinophil count || id:GCST90002298	Psoriasis || id:GCST90019016	Inverse variance weighted	356	0.121662	0.0674787	0.0713925	FALSE	-0.010596	0.25392	1.12937	0.98946	1.28907	no
Eosinophil count || id:GCST90002298	Psoriasis || id:GCST90019016	Inverse variance weighted	358	0.233019	0.0787984	0.00310495	FALSE	0.078574	0.387464	1.26241	1.08174	1.47324	yes
Eosinophil count || id:GCST90002298	Psoriasis || id:GCST90019016	MR Egger	356	-0.0351691	0.141243	0.803507	FALSE	-0.312005	0.241667	0.965442	0.731978	1.27337	no
Eosinophil count || id:GCST90002298	Psoriasis || id:GCST90019016	MR Egger	358	0.278252	0.163913	0.0904654	FALSE	-0.043018	0.599523	1.32082	0.957894	1.82125	yes
Eosinophil count || id:GCST90002298	Psoriasis || id:GCST90019016	Simple mode	356	0.365234	0.261717	0.163728	FALSE	-0.147732	0.878199	1.44085	0.862663	2.40656	no
Eosinophil count || id:GCST90002298	Psoriasis || id:GCST90019016	Simple mode	358	0.365563	0.265867	0.169999	FALSE	-0.155537	0.886663	1.44133	0.855955	2.42702	yes
Eosinophil count || id:GCST90002298	Psoriasis || id:GCST90019016	Weighted median	356	0.0741865	0.0831927	0.372531	FALSE	-0.0888712	0.237244	1.07701	0.914963	1.26775	no
Eosinophil count || id:GCST90002298	Psoriasis || id:GCST90019016	Weighted median	358	0.155532	0.0855737	0.0691382	FALSE	-0.0121929	0.323256	1.16828	0.987881	1.38162	yes
Eosinophil count || id:GCST90002298	Psoriasis || id:GCST90019016	Weighted mode	356	0.255781	0.174307	0.143147	FALSE	-0.0858596	0.597422	1.29147	0.917723	1.81743	no
Eosinophil count || id:GCST90002298	Psoriasis || id:GCST90019016	Weighted mode	358	0.255985	0.172003	0.137565	FALSE	-0.0811403	0.59311	1.29173	0.922064	1.80961	yes
Eosinophil count || id:GCST90002298	Rheumatoid arthritis || id:ebi-a-GCST002318	Inverse variance weighted	362	0.368178	0.0805013	4.79503e-06	TRUE	0.210395	0.52596	1.4451	1.23417	1.69208	no
Eosinophil count || id:GCST90002298	Rheumatoid arthritis || id:ebi-a-GCST002318	Inverse variance weighted	364	0.504768	0.0997142	4.14565e-07	TRUE	0.309328	0.700208	1.6566	1.36251	2.01417	yes
Eosinophil count || id:GCST90002298	Rheumatoid arthritis || id:ebi-a-GCST002318	MR Egger	362	0.358732	0.170417	0.0359813	FALSE	0.0247154	0.692749	1.43151	1.02502	1.9992	no
Eosinophil count || id:GCST90002298	Rheumatoid arthritis || id:ebi-a-GCST002318	MR Egger	364	0.748828	0.209089	0.000388453	FALSE	0.339013	1.15864	2.11452	1.40356	3.18561	yes
Eosinophil count || id:GCST90002298	Rheumatoid arthritis || id:ebi-a-GCST002318	Simple mode	362	-0.00388345	0.214386	0.985558	FALSE	-0.424081	0.416314	0.996124	0.654371	1.51636	no
Eosinophil count || id:GCST90002298	Rheumatoid arthritis || id:ebi-a-GCST002318	Simple mode	364	-0.0232168	0.205849	0.910263	FALSE	-0.42668	0.380247	0.977051	0.652672	1.46265	yes
Eosinophil count || id:GCST90002298	Rheumatoid arthritis || id:ebi-a-GCST002318	Weighted median	362	0.197262	0.0746211	0.008205	FALSE	0.0510047	0.343519	1.21806	1.05233	1.4099	no
Eosinophil count || id:GCST90002298	Rheumatoid arthritis || id:ebi-a-GCST002318	Weighted median	364	0.202886	0.0745439	0.00649482	FALSE	0.0567797	0.348992	1.22493	1.05842	1.41764	yes
Eosinophil count || id:GCST90002298	Rheumatoid arthritis || id:ebi-a-GCST002318	Weighted mode	362	0.180892	0.100005	0.0713106	FALSE	-0.0151187	0.376902	1.19829	0.984995	1.45776	no
Eosinophil count || id:GCST90002298	Rheumatoid arthritis || id:ebi-a-GCST002318	Weighted mode	364	0.174801	0.10487	0.0964095	FALSE	-0.030744	0.380345	1.19101	0.969724	1.46279	yes
Eosinophil count || id:GCST90002298	Sinusitis || id:J10_CHRONSINUSITIS	Inverse variance weighted	466	0.423289	0.0380791	1.04813e-28	TRUE	0.348654	0.497924	1.52698	1.41716	1.6453	no
Eosinophil count || id:GCST90002298	Sinusitis || id:J10_CHRONSINUSITIS	Inverse variance weighted	469	0.427897	0.0378602	1.28203e-29	TRUE	0.353691	0.502103	1.53403	1.42432	1.65219	yes
Eosinophil count || id:GCST90002298	Sinusitis || id:J10_CHRONSINUSITIS	MR Egger	466	0.370563	0.0698872	1.7728e-07	TRUE	0.233584	0.507541	1.44855	1.26312	1.6612	no
Eosinophil count || id:GCST90002298	Sinusitis || id:J10_CHRONSINUSITIS	MR Egger	469	0.383559	0.0694137	5.46318e-08	TRUE	0.247508	0.519609	1.4675	1.28083	1.68137	yes
Eosinophil count || id:GCST90002298	Sinusitis || id:J10_CHRONSINUSITIS	Simple mode	466	0.297826	0.136266	0.0293409	FALSE	0.0307454	0.564906	1.34693	1.03122	1.75928	no
Eosinophil count || id:GCST90002298	Sinusitis || id:J10_CHRONSINUSITIS	Simple mode	469	0.298166	0.139825	0.0334917	FALSE	0.0241095	0.572223	1.34739	1.0244	1.7722	yes
Eosinophil count || id:GCST90002298	Sinusitis || id:J10_CHRONSINUSITIS	Weighted median	466	0.325706	0.0471004	4.67421e-12	TRUE	0.233389	0.418022	1.38501	1.26287	1.51895	no
Eosinophil count || id:GCST90002298	Sinusitis || id:J10_CHRONSINUSITIS	Weighted median	469	0.327102	0.0472836	4.58468e-12	TRUE	0.234426	0.419778	1.38694	1.26418	1.52162	yes
Eosinophil count || id:GCST90002298	Sinusitis || id:J10_CHRONSINUSITIS	Weighted mode	466	0.200344	0.0891129	0.0250307	FALSE	0.0256829	0.375005	1.22182	1.02602	1.455	no
Eosinophil count || id:GCST90002298	Sinusitis || id:J10_CHRONSINUSITIS	Weighted mode	469	0.200601	0.0923345	0.0303153	FALSE	0.0196257	0.381577	1.22214	1.01982	1.46459	yes
Eosinophil count || id:GCST90002298	Systemic lupus erythematosus || id:ebi-a-GCST003156	Inverse variance weighted	339	0.0787221	0.159384	0.621366	FALSE	-0.23367	0.391114	1.0819	0.791623	1.47863	no
Eosinophil count || id:GCST90002298	Systemic lupus erythematosus || id:ebi-a-GCST003156	Inverse variance weighted	341	-0.0748313	0.165975	0.652092	FALSE	-0.400143	0.25048	0.9279	0.670224	1.28464	yes
Eosinophil count || id:GCST90002298	Systemic lupus erythematosus || id:ebi-a-GCST003156	MR Egger	339	0.463909	0.33326	0.16483	FALSE	-0.18928	1.1171	1.59028	0.827555	3.05597	no
Eosinophil count || id:GCST90002298	Systemic lupus erythematosus || id:ebi-a-GCST003156	MR Egger	341	0.0475713	0.345163	0.890462	FALSE	-0.628949	0.724091	1.04872	0.533152	2.06286	yes
Eosinophil count || id:GCST90002298	Systemic lupus erythematosus || id:ebi-a-GCST003156	Simple mode	339	0.712537	0.355621	0.0459063	FALSE	0.0155197	1.40955	2.03916	1.01564	4.09413	no
Eosinophil count || id:GCST90002298	Systemic lupus erythematosus || id:ebi-a-GCST003156	Simple mode	341	0.733856	0.346725	0.0350254	FALSE	0.0542751	1.41344	2.0831	1.05578	4.11006	yes
Eosinophil count || id:GCST90002298	Systemic lupus erythematosus || id:ebi-a-GCST003156	Weighted median	339	0.317819	0.137661	0.02096	FALSE	0.0480031	0.587635	1.37413	1.04917	1.79973	no
Eosinophil count || id:GCST90002298	Systemic lupus erythematosus || id:ebi-a-GCST003156	Weighted median	341	0.253258	0.133795	0.0583739	FALSE	-0.00898039	0.515497	1.28822	0.99106	1.67447	yes
Eosinophil count || id:GCST90002298	Systemic lupus erythematosus || id:ebi-a-GCST003156	Weighted mode	339	0.297408	0.189678	0.117826	FALSE	-0.0743615	0.669178	1.34636	0.928336	1.95263	no
Eosinophil count || id:GCST90002298	Systemic lupus erythematosus || id:ebi-a-GCST003156	Weighted mode	341	0.214202	0.184999	0.247734	FALSE	-0.148395	0.5768	1.23887	0.86209	1.78033	yes
Eosinophil count || id:GCST90002298	Type 1 diabetes || id:ebi-a-GCST010681	Inverse variance weighted	454	0.271424	0.0755751	0.00032885	FALSE	0.123297	0.419551	1.31183	1.13122	1.52128	no
Eosinophil count || id:GCST90002298	Type 1 diabetes || id:ebi-a-GCST010681	Inverse variance weighted	461	0.327135	0.0952832	0.0005963	FALSE	0.14038	0.51389	1.38699	1.15071	1.67178	yes
Eosinophil count || id:GCST90002298	Type 1 diabetes || id:ebi-a-GCST010681	MR Egger	454	0.320509	0.144177	0.0267078	FALSE	0.0379225	0.603096	1.37783	1.03865	1.82777	no
Eosinophil count || id:GCST90002298	Type 1 diabetes || id:ebi-a-GCST010681	MR Egger	461	0.404033	0.181561	0.0265448	FALSE	0.0481723	0.759893	1.49785	1.04935	2.13805	yes
Eosinophil count || id:GCST90002298	Type 1 diabetes || id:ebi-a-GCST010681	Simple mode	454	0.0497207	0.242965	0.837944	FALSE	-0.42649	0.525931	1.05098	0.652796	1.69203	no
Eosinophil count || id:GCST90002298	Type 1 diabetes || id:ebi-a-GCST010681	Simple mode	461	0.0630712	0.242558	0.794961	FALSE	-0.412343	0.538485	1.0651	0.662097	1.71341	yes
Eosinophil count || id:GCST90002298	Type 1 diabetes || id:ebi-a-GCST010681	Weighted median	454	0.112771	0.0941894	0.231196	FALSE	-0.0718399	0.297383	1.11938	0.93068	1.34633	no
Eosinophil count || id:GCST90002298	Type 1 diabetes || id:ebi-a-GCST010681	Weighted median	461	0.130801	0.0939836	0.164001	FALSE	-0.0534072	0.315009	1.13974	0.947994	1.37027	yes
Eosinophil count || id:GCST90002298	Type 1 diabetes || id:ebi-a-GCST010681	Weighted mode	454	-0.0186365	0.140067	0.894209	FALSE	-0.293168	0.255895	0.981536	0.745897	1.29162	no
Eosinophil count || id:GCST90002298	Type 1 diabetes || id:ebi-a-GCST010681	Weighted mode	461	0.0630712	0.1417	0.656453	FALSE	-0.21466	0.340802	1.0651	0.806816	1.40608	yes
Eosinophil count || id:GCST90002298	Ulcerative colitis || id:ebi-a-GCST004133	Inverse variance weighted	377	0.205315	0.064781	0.0015277	FALSE	0.0783442	0.332286	1.22791	1.08149	1.39415	no
Eosinophil count || id:GCST90002298	Ulcerative colitis || id:ebi-a-GCST004133	Inverse variance weighted	379	0.145745	0.06764	0.0311842	FALSE	0.0131704	0.278319	1.1569	1.01326	1.32091	yes
Eosinophil count || id:GCST90002298	Ulcerative colitis || id:ebi-a-GCST004133	MR Egger	377	0.126409	0.131207	0.335951	FALSE	-0.130756	0.383574	1.13475	0.877431	1.46752	no
Eosinophil count || id:GCST90002298	Ulcerative colitis || id:ebi-a-GCST004133	MR Egger	379	-0.023699	0.135902	0.861658	FALSE	-0.290067	0.242669	0.97658	0.748214	1.27465	yes
Eosinophil count || id:GCST90002298	Ulcerative colitis || id:ebi-a-GCST004133	Simple mode	377	0.101319	0.176898	0.567155	FALSE	-0.245401	0.448038	1.10663	0.782391	1.56524	no
Eosinophil count || id:GCST90002298	Ulcerative colitis || id:ebi-a-GCST004133	Simple mode	379	0.101254	0.1887	0.591869	FALSE	-0.268597	0.471105	1.10656	0.764451	1.60176	yes
Eosinophil count || id:GCST90002298	Ulcerative colitis || id:ebi-a-GCST004133	Weighted median	377	0.165831	0.0741177	0.02526	FALSE	0.0205605	0.311102	1.18037	1.02077	1.36493	no
Eosinophil count || id:GCST90002298	Ulcerative colitis || id:ebi-a-GCST004133	Weighted median	379	0.163091	0.074932	0.0295164	FALSE	0.0162243	0.309958	1.17714	1.01636	1.36337	yes
Eosinophil count || id:GCST90002298	Ulcerative colitis || id:ebi-a-GCST004133	Weighted mode	377	0.204073	0.111503	0.0680119	FALSE	-0.0144735	0.42262	1.22639	0.985631	1.52595	no
Eosinophil count || id:GCST90002298	Ulcerative colitis || id:ebi-a-GCST004133	Weighted mode	379	0.204024	0.101455	0.045037	FALSE	0.00517227	0.402876	1.22633	1.00519	1.49612	yes
Eosinophil percentage of granulocytes || id:ebi-a-GCST004617	Ankylosing spondylitis || id:M13_ANKYLOSPON	Inverse variance weighted	137	0.0592108	0.0969914	0.541547	FALSE	-0.130892	0.249314	1.061	0.877312	1.28314	no
Eosinophil percentage of granulocytes || id:ebi-a-GCST004617	Ankylosing spondylitis || id:M13_ANKYLOSPON	Inverse variance weighted	138	0.0661007	0.0966421	0.493991	FALSE	-0.123318	0.255519	1.06833	0.883983	1.29113	yes
Eosinophil percentage of granulocytes || id:ebi-a-GCST004617	Ankylosing spondylitis || id:M13_ANKYLOSPON	MR Egger	137	-0.00695422	0.228163	0.97573	FALSE	-0.454154	0.440246	0.99307	0.634985	1.55309	no
Eosinophil percentage of granulocytes || id:ebi-a-GCST004617	Ankylosing spondylitis || id:M13_ANKYLOSPON	MR Egger	138	-0.0143511	0.227829	0.949866	FALSE	-0.460896	0.432193	0.985751	0.630718	1.54063	yes
Eosinophil percentage of granulocytes || id:ebi-a-GCST004617	Ankylosing spondylitis || id:M13_ANKYLOSPON	Simple mode	137	-0.275353	0.2973	0.355994	FALSE	-0.85806	0.307355	0.759304	0.423984	1.35982	no
Eosinophil percentage of granulocytes || id:ebi-a-GCST004617	Ankylosing spondylitis || id:M13_ANKYLOSPON	Simple mode	138	-0.275737	0.28653	0.337578	FALSE	-0.837336	0.285862	0.759012	0.432862	1.33091	yes
Eosinophil percentage of granulocytes || id:ebi-a-GCST004617	Ankylosing spondylitis || id:M13_ANKYLOSPON	Weighted median	137	-0.0246933	0.123354	0.841338	FALSE	-0.266467	0.217081	0.975609	0.766081	1.24244	no
Eosinophil percentage of granulocytes || id:ebi-a-GCST004617	Ankylosing spondylitis || id:M13_ANKYLOSPON	Weighted median	138	-0.0204057	0.119266	0.86415	FALSE	-0.254168	0.213357	0.979801	0.775561	1.23783	yes
Eosinophil percentage of granulocytes || id:ebi-a-GCST004617	Ankylosing spondylitis || id:M13_ANKYLOSPON	Weighted mode	137	-0.166842	0.156999	0.289804	FALSE	-0.47456	0.140876	0.846334	0.622159	1.15128	no
Eosinophil percentage of granulocytes || id:ebi-a-GCST004617	Ankylosing spondylitis || id:M13_ANKYLOSPON	Weighted mode	138	-0.167393	0.179842	0.353606	FALSE	-0.519884	0.185098	0.845867	0.594589	1.20334	yes
Eosinophil percentage of granulocytes || id:ebi-a-GCST004617	Asthma || id:ebi-a-GCST90014325	Inverse variance weighted	150	0.470773	0.06054	7.47151e-15	TRUE	0.352115	0.589432	1.60123	1.42207	1.80296	no
Eosinophil percentage of granulocytes || id:ebi-a-GCST004617	Asthma || id:ebi-a-GCST90014325	Inverse variance weighted	152	0.471491	0.0598535	3.34234e-15	TRUE	0.354178	0.588804	1.60238	1.42501	1.80183	yes
Eosinophil percentage of granulocytes || id:ebi-a-GCST004617	Asthma || id:ebi-a-GCST90014325	MR Egger	150	0.27241	0.144505	0.0613735	FALSE	-0.0108201	0.555641	1.31313	0.989238	1.74306	no
Eosinophil percentage of granulocytes || id:ebi-a-GCST004617	Asthma || id:ebi-a-GCST90014325	MR Egger	152	0.278232	0.142868	0.053345	FALSE	-0.00178897	0.558252	1.32079	0.998213	1.74762	yes
Eosinophil percentage of granulocytes || id:ebi-a-GCST004617	Asthma || id:ebi-a-GCST90014325	Simple mode	150	0.113066	0.0697677	0.107218	FALSE	-0.0236792	0.24981	1.11971	0.976599	1.28378	no
Eosinophil percentage of granulocytes || id:ebi-a-GCST004617	Asthma || id:ebi-a-GCST90014325	Simple mode	152	0.121056	0.0729543	0.0991234	FALSE	-0.0219346	0.264046	1.12869	0.978304	1.30219	yes
Eosinophil percentage of granulocytes || id:ebi-a-GCST004617	Asthma || id:ebi-a-GCST90014325	Weighted median	150	0.205265	0.0360286	1.21735e-08	TRUE	0.134649	0.275881	1.22785	1.14414	1.31769	no
Eosinophil percentage of granulocytes || id:ebi-a-GCST004617	Asthma || id:ebi-a-GCST90014325	Weighted median	152	0.210428	0.0367769	1.0543e-08	TRUE	0.138346	0.282511	1.23421	1.14837	1.32646	yes
Eosinophil percentage of granulocytes || id:ebi-a-GCST004617	Asthma || id:ebi-a-GCST90014325	Weighted mode	150	0.0400469	0.0460014	0.385396	FALSE	-0.0501159	0.13021	1.04086	0.951119	1.13907	no
Eosinophil percentage of granulocytes || id:ebi-a-GCST004617	Asthma || id:ebi-a-GCST90014325	Weighted mode	152	0.0367084	0.0447234	0.41306	FALSE	-0.0509494	0.124366	1.03739	0.950327	1.13243	yes
Eosinophil percentage of granulocytes || id:ebi-a-GCST004617	Asthma || id:GCST006862	Inverse variance weighted	102	0.469904	0.0951628	7.89711e-07	TRUE	0.283385	0.656423	1.59984	1.32762	1.92788	no
Eosinophil percentage of granulocytes || id:ebi-a-GCST004617	Asthma || id:GCST006862	Inverse variance weighted	103	0.471357	0.0944373	6.00011e-07	TRUE	0.28626	0.656454	1.60217	1.33144	1.92794	yes
Eosinophil percentage of granulocytes || id:ebi-a-GCST004617	Asthma || id:GCST006862	MR Egger	102	0.147105	0.226682	0.51786	FALSE	-0.297192	0.591402	1.15848	0.742901	1.80652	no
Eosinophil percentage of granulocytes || id:ebi-a-GCST004617	Asthma || id:GCST006862	MR Egger	103	0.146441	0.225448	0.517454	FALSE	-0.295437	0.588318	1.15771	0.744207	1.80096	yes
Eosinophil percentage of granulocytes || id:ebi-a-GCST004617	Asthma || id:GCST006862	Simple mode	102	0.156166	0.2466	0.527984	FALSE	-0.327169	0.639501	1.16902	0.720962	1.89554	no
Eosinophil percentage of granulocytes || id:ebi-a-GCST004617	Asthma || id:GCST006862	Simple mode	103	0.208248	0.253015	0.41239	FALSE	-0.287661	0.704157	1.23152	0.750016	2.02214	yes
Eosinophil percentage of granulocytes || id:ebi-a-GCST004617	Asthma || id:GCST006862	Weighted median	102	0.183753	0.094602	0.0520912	FALSE	-0.00166696	0.369173	1.20172	0.998334	1.44654	no
Eosinophil percentage of granulocytes || id:ebi-a-GCST004617	Asthma || id:GCST006862	Weighted median	103	0.184577	0.0992051	0.0628063	FALSE	-0.00986494	0.379019	1.20271	0.990184	1.46085	yes
Eosinophil percentage of granulocytes || id:ebi-a-GCST004617	Asthma || id:GCST006862	Weighted mode	102	-0.0295572	0.113526	0.795119	FALSE	-0.252068	0.192953	0.970875	0.777192	1.21283	no
Eosinophil percentage of granulocytes || id:ebi-a-GCST004617	Asthma || id:GCST006862	Weighted mode	103	-0.0276442	0.119968	0.81822	FALSE	-0.262782	0.207494	0.972734	0.76891	1.23059	yes
Eosinophil percentage of granulocytes || id:ebi-a-GCST004617	Crohn's disease || id:ebi-a-GCST004132	Inverse variance weighted	119	0.10591	0.119432	0.3752	FALSE	-0.128178	0.339997	1.11172	0.879697	1.40494	no
Eosinophil percentage of granulocytes || id:ebi-a-GCST004617	Crohn's disease || id:ebi-a-GCST004132	Inverse variance weighted	120	0.113542	0.119001	0.340019	FALSE	-0.1197	0.346785	1.12024	0.887186	1.41451	yes
Eosinophil percentage of granulocytes || id:ebi-a-GCST004617	Crohn's disease || id:ebi-a-GCST004132	MR Egger	119	-0.13995	0.284409	0.62359	FALSE	-0.697392	0.417492	0.869402	0.497882	1.51815	no
Eosinophil percentage of granulocytes || id:ebi-a-GCST004617	Crohn's disease || id:ebi-a-GCST004132	MR Egger	120	-0.148331	0.283795	0.602185	FALSE	-0.704568	0.407907	0.862146	0.494322	1.50367	yes
Eosinophil percentage of granulocytes || id:ebi-a-GCST004617	Crohn's disease || id:ebi-a-GCST004132	Simple mode	119	0.329292	0.235731	0.165066	FALSE	-0.132741	0.791326	1.38998	0.875692	2.20632	no
Eosinophil percentage of granulocytes || id:ebi-a-GCST004617	Crohn's disease || id:ebi-a-GCST004132	Simple mode	120	0.329345	0.241337	0.174933	FALSE	-0.143676	0.802366	1.39006	0.866168	2.23081	yes
Eosinophil percentage of granulocytes || id:ebi-a-GCST004617	Crohn's disease || id:ebi-a-GCST004132	Weighted median	119	0.184467	0.0889267	0.0380451	FALSE	0.0101704	0.358763	1.20258	1.01022	1.43156	no
Eosinophil percentage of granulocytes || id:ebi-a-GCST004617	Crohn's disease || id:ebi-a-GCST004132	Weighted median	120	0.187494	0.0928643	0.0434863	FALSE	0.0054798	0.369508	1.20622	1.00549	1.44702	yes
Eosinophil percentage of granulocytes || id:ebi-a-GCST004617	Crohn's disease || id:ebi-a-GCST004132	Weighted mode	119	0.234951	0.161017	0.147175	FALSE	-0.0806419	0.550545	1.26485	0.922524	1.7342	no
Eosinophil percentage of granulocytes || id:ebi-a-GCST004617	Crohn's disease || id:ebi-a-GCST004132	Weighted mode	120	0.234584	0.169032	0.167787	FALSE	-0.0967177	0.565886	1.26438	0.907812	1.76101	yes
Eosinophil percentage of granulocytes || id:ebi-a-GCST004617	Eczema || id:GCST90244787	Inverse variance weighted	144	0.220785	0.0468947	2.5004e-06	TRUE	0.128871	0.312698	1.24705	1.13754	1.36711	no
Eosinophil percentage of granulocytes || id:ebi-a-GCST004617	Eczema || id:GCST90244787	Inverse variance weighted	146	0.217023	0.0463001	2.76813e-06	TRUE	0.126275	0.307772	1.24237	1.13459	1.36039	yes
Eosinophil percentage of granulocytes || id:ebi-a-GCST004617	Eczema || id:GCST90244787	MR Egger	144	0.0218744	0.109037	0.841287	FALSE	-0.191838	0.235587	1.02212	0.825441	1.26565	no
Eosinophil percentage of granulocytes || id:ebi-a-GCST004617	Eczema || id:GCST90244787	MR Egger	146	0.0148709	0.107598	0.890269	FALSE	-0.196021	0.225763	1.01498	0.821995	1.25328	yes
Eosinophil percentage of granulocytes || id:ebi-a-GCST004617	Eczema || id:GCST90244787	Simple mode	144	0.132808	0.0746349	0.0772924	FALSE	-0.0134764	0.279093	1.14203	0.986614	1.32193	no
Eosinophil percentage of granulocytes || id:ebi-a-GCST004617	Eczema || id:GCST90244787	Simple mode	146	0.137494	0.0690233	0.0482489	FALSE	0.00220877	0.27278	1.1474	1.00221	1.31361	yes
Eosinophil percentage of granulocytes || id:ebi-a-GCST004617	Eczema || id:GCST90244787	Weighted median	144	0.0892189	0.038188	0.0194752	FALSE	0.0143704	0.164067	1.09332	1.01447	1.17829	no
Eosinophil percentage of granulocytes || id:ebi-a-GCST004617	Eczema || id:GCST90244787	Weighted median	146	0.0883487	0.0376858	0.0190602	FALSE	0.0144846	0.162213	1.09237	1.01459	1.17611	yes
Eosinophil percentage of granulocytes || id:ebi-a-GCST004617	Eczema || id:GCST90244787	Weighted mode	144	0.0740055	0.0492168	0.134873	FALSE	-0.0224594	0.17047	1.07681	0.977791	1.18586	no
Eosinophil percentage of granulocytes || id:ebi-a-GCST004617	Eczema || id:GCST90244787	Weighted mode	146	0.0788038	0.047235	0.0974069	FALSE	-0.0137767	0.171384	1.08199	0.986318	1.18695	yes
Eosinophil percentage of granulocytes || id:ebi-a-GCST004617	Eczema || id:L12_ATOPIC	Inverse variance weighted	137	0.308052	0.075885	4.91862e-05	TRUE	0.159318	0.456787	1.36077	1.17271	1.57899	no
Eosinophil percentage of granulocytes || id:ebi-a-GCST004617	Eczema || id:L12_ATOPIC	Inverse variance weighted	138	0.297008	0.0763576	0.000100371	TRUE	0.147347	0.446669	1.34583	1.15876	1.5631	yes
Eosinophil percentage of granulocytes || id:ebi-a-GCST004617	Eczema || id:L12_ATOPIC	MR Egger	137	-0.0255164	0.174844	0.884188	FALSE	-0.36821	0.317177	0.974806	0.691972	1.37325	no
Eosinophil percentage of granulocytes || id:ebi-a-GCST004617	Eczema || id:L12_ATOPIC	MR Egger	138	-0.0123605	0.176808	0.944368	FALSE	-0.358904	0.334183	0.987716	0.698441	1.3968	yes
Eosinophil percentage of granulocytes || id:ebi-a-GCST004617	Eczema || id:L12_ATOPIC	Simple mode	137	0.325402	0.20568	0.115955	FALSE	-0.077731	0.728535	1.38459	0.925213	2.07204	no
Eosinophil percentage of granulocytes || id:ebi-a-GCST004617	Eczema || id:L12_ATOPIC	Simple mode	138	0.324303	0.189226	0.0888208	FALSE	-0.046581	0.695186	1.38307	0.954487	2.00408	yes
Eosinophil percentage of granulocytes || id:ebi-a-GCST004617	Eczema || id:L12_ATOPIC	Weighted median	137	0.213298	0.0644311	0.000931363	FALSE	0.0870129	0.339583	1.23775	1.09091	1.40436	no
Eosinophil percentage of granulocytes || id:ebi-a-GCST004617	Eczema || id:L12_ATOPIC	Weighted median	138	0.20678	0.0681934	0.0024273	FALSE	0.0731211	0.340439	1.22971	1.07586	1.40556	yes
Eosinophil percentage of granulocytes || id:ebi-a-GCST004617	Eczema || id:L12_ATOPIC	Weighted mode	137	0.201864	0.137237	0.143624	FALSE	-0.0671209	0.470849	1.22368	0.935082	1.60135	no
Eosinophil percentage of granulocytes || id:ebi-a-GCST004617	Eczema || id:L12_ATOPIC	Weighted mode	138	0.20023	0.128775	0.122281	FALSE	-0.0521689	0.452629	1.22168	0.949169	1.57244	yes
Eosinophil percentage of granulocytes || id:ebi-a-GCST004617	Eosinophilic esophagitis || id:GCST90027899	Inverse variance weighted	126	0.384093	0.172156	0.025676	FALSE	0.0466676	0.721519	1.46828	1.04777	2.05756	no
Eosinophil percentage of granulocytes || id:ebi-a-GCST004617	Eosinophilic esophagitis || id:GCST90027899	Inverse variance weighted	127	0.3763	0.171229	0.0279748	FALSE	0.0406909	0.71191	1.45688	1.04153	2.03788	yes
Eosinophil percentage of granulocytes || id:ebi-a-GCST004617	Eosinophilic esophagitis || id:GCST90027899	MR Egger	126	-0.111018	0.407156	0.785563	FALSE	-0.909043	0.687008	0.894923	0.40291	1.98776	no
Eosinophil percentage of granulocytes || id:ebi-a-GCST004617	Eosinophilic esophagitis || id:GCST90027899	MR Egger	127	-0.100474	0.406052	0.804972	FALSE	-0.896336	0.695388	0.904408	0.408062	2.00449	yes
Eosinophil percentage of granulocytes || id:ebi-a-GCST004617	Eosinophilic esophagitis || id:GCST90027899	Simple mode	126	0.227369	0.368459	0.538304	FALSE	-0.49481	0.949548	1.25529	0.609687	2.58454	no
Eosinophil percentage of granulocytes || id:ebi-a-GCST004617	Eosinophilic esophagitis || id:GCST90027899	Simple mode	127	0.226969	0.37938	0.550738	FALSE	-0.516616	0.970554	1.25479	0.596536	2.63941	yes
Eosinophil percentage of granulocytes || id:ebi-a-GCST004617	Eosinophilic esophagitis || id:GCST90027899	Weighted median	126	0.0858032	0.179366	0.632388	FALSE	-0.265755	0.437361	1.08959	0.766627	1.54862	no
Eosinophil percentage of granulocytes || id:ebi-a-GCST004617	Eosinophilic esophagitis || id:GCST90027899	Weighted median	127	0.0694068	0.179404	0.69885	FALSE	-0.282226	0.421039	1.07187	0.754104	1.52354	yes
Eosinophil percentage of granulocytes || id:ebi-a-GCST004617	Eosinophilic esophagitis || id:GCST90027899	Weighted mode	126	-0.0337976	0.225946	0.881335	FALSE	-0.476653	0.409057	0.966767	0.620858	1.5054	no
Eosinophil percentage of granulocytes || id:ebi-a-GCST004617	Eosinophilic esophagitis || id:GCST90027899	Weighted mode	127	-0.034346	0.241018	0.88691	FALSE	-0.506742	0.43805	0.966237	0.602455	1.54968	yes
Eosinophil percentage of granulocytes || id:ebi-a-GCST004617	Inflammatory bowel disease || id:ebi-a-GCST004131	Inverse variance weighted	119	0.160758	0.0931384	0.0843462	FALSE	-0.0217938	0.343309	1.1744	0.978442	1.4096	no
Eosinophil percentage of granulocytes || id:ebi-a-GCST004617	Inflammatory bowel disease || id:ebi-a-GCST004131	Inverse variance weighted	120	0.159476	0.0925115	0.0847348	FALSE	-0.0218465	0.340798	1.1729	0.97839	1.40607	yes
Eosinophil percentage of granulocytes || id:ebi-a-GCST004617	Inflammatory bowel disease || id:ebi-a-GCST004131	MR Egger	119	-0.0439394	0.221722	0.843254	FALSE	-0.478515	0.390636	0.957012	0.619703	1.47792	no
Eosinophil percentage of granulocytes || id:ebi-a-GCST004617	Inflammatory bowel disease || id:ebi-a-GCST004131	MR Egger	120	-0.0417811	0.220695	0.850171	FALSE	-0.474344	0.390782	0.95908	0.622293	1.47814	yes
Eosinophil percentage of granulocytes || id:ebi-a-GCST004617	Inflammatory bowel disease || id:ebi-a-GCST004131	Simple mode	119	0.117205	0.136057	0.390743	FALSE	-0.149467	0.383877	1.12435	0.861167	1.46797	no
Eosinophil percentage of granulocytes || id:ebi-a-GCST004617	Inflammatory bowel disease || id:ebi-a-GCST004131	Simple mode	120	0.117299	0.133043	0.379735	FALSE	-0.143465	0.378064	1.12446	0.866351	1.45946	yes
Eosinophil percentage of granulocytes || id:ebi-a-GCST004617	Inflammatory bowel disease || id:ebi-a-GCST004131	Weighted median	119	0.134946	0.0672871	0.0449073	FALSE	0.00306302	0.266828	1.14447	1.00307	1.30582	no
Eosinophil percentage of granulocytes || id:ebi-a-GCST004617	Inflammatory bowel disease || id:ebi-a-GCST004131	Weighted median	120	0.134304	0.0675252	0.0467064	FALSE	0.00195503	0.266654	1.14374	1.00196	1.30559	yes
Eosinophil percentage of granulocytes || id:ebi-a-GCST004617	Inflammatory bowel disease || id:ebi-a-GCST004131	Weighted mode	119	0.0974103	0.0903758	0.283306	FALSE	-0.0797263	0.274547	1.10231	0.923369	1.31593	no
Eosinophil percentage of granulocytes || id:ebi-a-GCST004617	Inflammatory bowel disease || id:ebi-a-GCST004131	Weighted mode	120	0.0975156	0.0804167	0.227674	FALSE	-0.0601012	0.255132	1.10243	0.941669	1.29063	yes
Eosinophil percentage of granulocytes || id:ebi-a-GCST004617	Juvenile idiopathic arthritis || id:GCST90010715	Inverse variance weighted	122	0.273137	0.128559	0.0336195	FALSE	0.0211615	0.525112	1.31408	1.02139	1.69065	no
Eosinophil percentage of granulocytes || id:ebi-a-GCST004617	Juvenile idiopathic arthritis || id:GCST90010715	Inverse variance weighted	123	0.273508	0.127617	0.0320976	FALSE	0.0233785	0.523637	1.31457	1.02365	1.68816	yes
Eosinophil percentage of granulocytes || id:ebi-a-GCST004617	Juvenile idiopathic arthritis || id:GCST90010715	MR Egger	122	-0.0438252	0.310859	0.888121	FALSE	-0.653109	0.565459	0.957121	0.520425	1.76026	no
Eosinophil percentage of granulocytes || id:ebi-a-GCST004617	Juvenile idiopathic arthritis || id:GCST90010715	MR Egger	123	-0.0432074	0.309349	0.889151	FALSE	-0.649531	0.563116	0.957713	0.522291	1.75614	yes
Eosinophil percentage of granulocytes || id:ebi-a-GCST004617	Juvenile idiopathic arthritis || id:GCST90010715	Simple mode	122	0.0408566	0.340075	0.904571	FALSE	-0.625689	0.707403	1.0417	0.534893	2.02872	no
Eosinophil percentage of granulocytes || id:ebi-a-GCST004617	Juvenile idiopathic arthritis || id:GCST90010715	Simple mode	123	0.0905804	0.368928	0.806464	FALSE	-0.632519	0.81368	1.09481	0.531252	2.2562	yes
Eosinophil percentage of granulocytes || id:ebi-a-GCST004617	Juvenile idiopathic arthritis || id:GCST90010715	Weighted median	122	0.000209342	0.149594	0.998883	FALSE	-0.292994	0.293413	1.00021	0.746026	1.341	no
Eosinophil percentage of granulocytes || id:ebi-a-GCST004617	Juvenile idiopathic arthritis || id:GCST90010715	Weighted median	123	0.0006472	0.147295	0.996494	FALSE	-0.288051	0.289345	1.00065	0.749724	1.33555	yes
Eosinophil percentage of granulocytes || id:ebi-a-GCST004617	Juvenile idiopathic arthritis || id:GCST90010715	Weighted mode	122	-0.0564741	0.216439	0.794595	FALSE	-0.480695	0.367747	0.945091	0.618353	1.44448	no
Eosinophil percentage of granulocytes || id:ebi-a-GCST004617	Juvenile idiopathic arthritis || id:GCST90010715	Weighted mode	123	-0.0308972	0.212132	0.884437	FALSE	-0.446676	0.384881	0.969575	0.639751	1.46944	yes
Eosinophil percentage of granulocytes || id:ebi-a-GCST004617	multiple sclerosis || id:ieu-b-18	Inverse variance weighted	113	0.198471	0.110108	0.0714656	FALSE	-0.0173412	0.414283	1.21954	0.982808	1.51329	no
Eosinophil percentage of granulocytes || id:ebi-a-GCST004617	multiple sclerosis || id:ieu-b-18	Inverse variance weighted	114	0.0636296	0.186931	0.733562	FALSE	-0.302755	0.430014	1.0657	0.73878	1.53728	yes
Eosinophil percentage of granulocytes || id:ebi-a-GCST004617	multiple sclerosis || id:ieu-b-18	MR Egger	113	0.264083	0.268047	0.326662	FALSE	-0.261289	0.789456	1.30224	0.770059	2.2022	no
Eosinophil percentage of granulocytes || id:ebi-a-GCST004617	multiple sclerosis || id:ieu-b-18	MR Egger	114	0.421374	0.454902	0.356283	FALSE	-0.470233	1.31298	1.52405	0.624857	3.71724	yes
Eosinophil percentage of granulocytes || id:ebi-a-GCST004617	multiple sclerosis || id:ieu-b-18	Simple mode	113	-0.0837919	0.186741	0.65451	FALSE	-0.449804	0.28222	0.919623	0.637753	1.32607	no
Eosinophil percentage of granulocytes || id:ebi-a-GCST004617	multiple sclerosis || id:ieu-b-18	Simple mode	114	-0.0762472	0.183224	0.678095	FALSE	-0.435366	0.282871	0.926587	0.647028	1.32693	yes
Eosinophil percentage of granulocytes || id:ebi-a-GCST004617	multiple sclerosis || id:ieu-b-18	Weighted median	113	0.122265	0.0966978	0.206087	FALSE	-0.067263	0.311792	1.13005	0.934949	1.36587	no
Eosinophil percentage of granulocytes || id:ebi-a-GCST004617	multiple sclerosis || id:ieu-b-18	Weighted median	114	0.1222	0.0960614	0.203334	FALSE	-0.0660798	0.310481	1.12998	0.936056	1.36408	yes
Eosinophil percentage of granulocytes || id:ebi-a-GCST004617	multiple sclerosis || id:ieu-b-18	Weighted mode	113	0.103506	0.131082	0.431413	FALSE	-0.153414	0.360427	1.10905	0.857774	1.43394	no
Eosinophil percentage of granulocytes || id:ebi-a-GCST004617	multiple sclerosis || id:ieu-b-18	Weighted mode	114	0.0789211	0.127882	0.538385	FALSE	-0.171728	0.329571	1.08212	0.842208	1.39037	yes
Eosinophil percentage of granulocytes || id:ebi-a-GCST004617	Psoriasis || id:GCST90019016	Inverse variance weighted	124	0.167683	0.0885705	0.0583296	FALSE	-0.00591538	0.341281	1.18256	0.994102	1.40675	no
Eosinophil percentage of granulocytes || id:ebi-a-GCST004617	Psoriasis || id:GCST90019016	Inverse variance weighted	125	0.148777	0.090046	0.098486	FALSE	-0.0277127	0.325268	1.16041	0.972668	1.3844	yes
Eosinophil percentage of granulocytes || id:ebi-a-GCST004617	Psoriasis || id:GCST90019016	MR Egger	124	-0.234864	0.21078	0.267357	FALSE	-0.647992	0.178264	0.790678	0.523095	1.19514	no
Eosinophil percentage of granulocytes || id:ebi-a-GCST004617	Psoriasis || id:GCST90019016	MR Egger	125	-0.210744	0.215817	0.330736	FALSE	-0.633745	0.212257	0.809981	0.530601	1.23647	yes
Eosinophil percentage of granulocytes || id:ebi-a-GCST004617	Psoriasis || id:GCST90019016	Simple mode	124	0.600552	0.320049	0.0629647	FALSE	-0.0267435	1.22785	1.82313	0.973611	3.41388	no
Eosinophil percentage of granulocytes || id:ebi-a-GCST004617	Psoriasis || id:GCST90019016	Simple mode	125	0.600174	0.30217	0.0492153	FALSE	0.00792047	1.19243	1.82244	1.00795	3.29507	yes
Eosinophil percentage of granulocytes || id:ebi-a-GCST004617	Psoriasis || id:GCST90019016	Weighted median	124	0.106061	0.101773	0.297349	FALSE	-0.0934135	0.305535	1.11189	0.910817	1.35735	no
Eosinophil percentage of granulocytes || id:ebi-a-GCST004617	Psoriasis || id:GCST90019016	Weighted median	125	0.101643	0.103772	0.327344	FALSE	-0.101751	0.305037	1.10699	0.903254	1.35667	yes
Eosinophil percentage of granulocytes || id:ebi-a-GCST004617	Psoriasis || id:GCST90019016	Weighted mode	124	0.0841751	0.247047	0.733892	FALSE	-0.400038	0.568388	1.08782	0.670295	1.76542	no
Eosinophil percentage of granulocytes || id:ebi-a-GCST004617	Psoriasis || id:GCST90019016	Weighted mode	125	0.0834828	0.222635	0.708319	FALSE	-0.352881	0.519847	1.08707	0.702661	1.68177	yes
Eosinophil percentage of granulocytes || id:ebi-a-GCST004617	Rheumatoid arthritis || id:ebi-a-GCST002318	Inverse variance weighted	119	0.228287	0.0822792	0.00552801	FALSE	0.0670196	0.389554	1.25645	1.06932	1.47632	no
Eosinophil percentage of granulocytes || id:ebi-a-GCST004617	Rheumatoid arthritis || id:ebi-a-GCST002318	Inverse variance weighted	120	0.32431	0.143163	0.0234925	FALSE	0.0437116	0.604909	1.38308	1.04468	1.83109	yes
Eosinophil percentage of granulocytes || id:ebi-a-GCST004617	Rheumatoid arthritis || id:ebi-a-GCST002318	MR Egger	119	0.399631	0.196812	0.0445708	FALSE	0.0138795	0.785383	1.49127	1.01398	2.19325	no
Eosinophil percentage of granulocytes || id:ebi-a-GCST004617	Rheumatoid arthritis || id:ebi-a-GCST002318	MR Egger	120	0.296392	0.344532	0.391382	FALSE	-0.378891	0.971674	1.345	0.684621	2.64236	yes
Eosinophil percentage of granulocytes || id:ebi-a-GCST004617	Rheumatoid arthritis || id:ebi-a-GCST002318	Simple mode	119	0.0518599	0.187464	0.782541	FALSE	-0.315569	0.419289	1.05323	0.729373	1.52088	no
Eosinophil percentage of granulocytes || id:ebi-a-GCST004617	Rheumatoid arthritis || id:ebi-a-GCST002318	Simple mode	120	0.0653693	0.192268	0.734464	FALSE	-0.311477	0.442215	1.06755	0.732365	1.55615	yes
Eosinophil percentage of granulocytes || id:ebi-a-GCST004617	Rheumatoid arthritis || id:ebi-a-GCST002318	Weighted median	119	0.170906	0.0816181	0.0362628	FALSE	0.0109342	0.330877	1.18638	1.01099	1.39219	no
Eosinophil percentage of granulocytes || id:ebi-a-GCST004617	Rheumatoid arthritis || id:ebi-a-GCST002318	Weighted median	120	0.171021	0.0833953	0.0402941	FALSE	0.00756576	0.334475	1.18652	1.00759	1.39721	yes
Eosinophil percentage of granulocytes || id:ebi-a-GCST004617	Rheumatoid arthritis || id:ebi-a-GCST002318	Weighted mode	119	0.141067	0.112857	0.213786	FALSE	-0.0801323	0.362266	1.1515	0.922994	1.43658	no
Eosinophil percentage of granulocytes || id:ebi-a-GCST004617	Rheumatoid arthritis || id:ebi-a-GCST002318	Weighted mode	120	0.153997	0.113262	0.176509	FALSE	-0.0679956	0.37599	1.16649	0.934265	1.45643	yes
Eosinophil percentage of granulocytes || id:ebi-a-GCST004617	Sinusitis || id:J10_CHRONSINUSITIS	Inverse variance weighted	137	0.428859	0.0566559	3.74536e-14	TRUE	0.317814	0.539905	1.5355	1.37412	1.71584	no
Eosinophil percentage of granulocytes || id:ebi-a-GCST004617	Sinusitis || id:J10_CHRONSINUSITIS	Inverse variance weighted	138	0.433407	0.0565061	1.71873e-14	TRUE	0.322655	0.544159	1.5425	1.38079	1.72316	yes
Eosinophil percentage of granulocytes || id:ebi-a-GCST004617	Sinusitis || id:J10_CHRONSINUSITIS	MR Egger	137	0.489881	0.132632	0.000320191	FALSE	0.229922	0.749839	1.63212	1.2585	2.11666	no
Eosinophil percentage of granulocytes || id:ebi-a-GCST004617	Sinusitis || id:J10_CHRONSINUSITIS	MR Egger	138	0.484678	0.132621	0.000366847	FALSE	0.22474	0.744615	1.62365	1.252	2.10563	yes
Eosinophil percentage of granulocytes || id:ebi-a-GCST004617	Sinusitis || id:J10_CHRONSINUSITIS	Simple mode	137	0.227841	0.128946	0.0794795	FALSE	-0.0248928	0.480575	1.25589	0.975414	1.617	no
Eosinophil percentage of granulocytes || id:ebi-a-GCST004617	Sinusitis || id:J10_CHRONSINUSITIS	Simple mode	138	0.227964	0.131234	0.0846212	FALSE	-0.0292552	0.485183	1.25604	0.971169	1.62447	yes
Eosinophil percentage of granulocytes || id:ebi-a-GCST004617	Sinusitis || id:J10_CHRONSINUSITIS	Weighted median	137	0.307075	0.0555238	3.1929e-08	TRUE	0.198248	0.415902	1.35944	1.21927	1.51574	no
Eosinophil percentage of granulocytes || id:ebi-a-GCST004617	Sinusitis || id:J10_CHRONSINUSITIS	Weighted median	138	0.309716	0.0581241	9.90116e-08	TRUE	0.195793	0.423639	1.36304	1.21627	1.52751	yes
Eosinophil percentage of granulocytes || id:ebi-a-GCST004617	Sinusitis || id:J10_CHRONSINUSITIS	Weighted mode	137	0.206981	0.0894183	0.0221244	FALSE	0.0317209	0.38224	1.22996	1.03223	1.46556	no
Eosinophil percentage of granulocytes || id:ebi-a-GCST004617	Sinusitis || id:J10_CHRONSINUSITIS	Weighted mode	138	0.207091	0.0918871	0.0257995	FALSE	0.0269924	0.38719	1.23009	1.02736	1.47284	yes
Eosinophil percentage of granulocytes || id:ebi-a-GCST004617	Systemic lupus erythematosus || id:ebi-a-GCST003156	Inverse variance weighted	113	0.239807	0.149501	0.108704	FALSE	-0.0532158	0.532829	1.271	0.948175	1.70375	no
Eosinophil percentage of granulocytes || id:ebi-a-GCST004617	Systemic lupus erythematosus || id:ebi-a-GCST003156	Inverse variance weighted	114	0.13195	0.19354	0.495383	FALSE	-0.247388	0.511289	1.14105	0.780837	1.66744	yes
Eosinophil percentage of granulocytes || id:ebi-a-GCST004617	Systemic lupus erythematosus || id:ebi-a-GCST003156	MR Egger	113	0.512669	0.370121	0.168787	FALSE	-0.212768	1.23811	1.66974	0.808344	3.44908	no
Eosinophil percentage of granulocytes || id:ebi-a-GCST004617	Systemic lupus erythematosus || id:ebi-a-GCST003156	MR Egger	114	0.646184	0.478783	0.179853	FALSE	-0.29223	1.5846	1.90825	0.746597	4.87733	yes
Eosinophil percentage of granulocytes || id:ebi-a-GCST004617	Systemic lupus erythematosus || id:ebi-a-GCST003156	Simple mode	113	0.559769	0.361623	0.124458	FALSE	-0.149011	1.26855	1.75027	0.86156	3.55569	no
Eosinophil percentage of granulocytes || id:ebi-a-GCST004617	Systemic lupus erythematosus || id:ebi-a-GCST003156	Simple mode	114	0.563166	0.386337	0.147695	FALSE	-0.194055	1.32039	1.75622	0.823613	3.74487	yes
Eosinophil percentage of granulocytes || id:ebi-a-GCST004617	Systemic lupus erythematosus || id:ebi-a-GCST003156	Weighted median	113	0.307206	0.153962	0.0460069	FALSE	0.00543945	0.608972	1.35962	1.00545	1.83854	no
Eosinophil percentage of granulocytes || id:ebi-a-GCST004617	Systemic lupus erythematosus || id:ebi-a-GCST003156	Weighted median	114	0.307112	0.150675	0.0415263	FALSE	0.0117882	0.602436	1.35949	1.01186	1.82656	yes
Eosinophil percentage of granulocytes || id:ebi-a-GCST004617	Systemic lupus erythematosus || id:ebi-a-GCST003156	Weighted mode	113	0.243161	0.292328	0.407287	FALSE	-0.329802	0.816124	1.27527	0.719066	2.26172	no
Eosinophil percentage of granulocytes || id:ebi-a-GCST004617	Systemic lupus erythematosus || id:ebi-a-GCST003156	Weighted mode	114	0.222134	0.284998	0.437359	FALSE	-0.336461	0.780729	1.24874	0.714294	2.18306	yes
Eosinophil percentage of granulocytes || id:ebi-a-GCST004617	Type 1 diabetes || id:ebi-a-GCST010681	Inverse variance weighted	138	0.328881	0.10382	0.00153598	FALSE	0.125394	0.532368	1.38941	1.13359	1.70296	no
Eosinophil percentage of granulocytes || id:ebi-a-GCST004617	Type 1 diabetes || id:ebi-a-GCST010681	Inverse variance weighted	140	0.41469	0.119433	0.00051631	FALSE	0.180601	0.648779	1.5139	1.19794	1.9132	yes
Eosinophil percentage of granulocytes || id:ebi-a-GCST004617	Type 1 diabetes || id:ebi-a-GCST010681	MR Egger	138	0.675297	0.247238	0.00714417	FALSE	0.19071	1.15988	1.96462	1.21011	3.18956	no
Eosinophil percentage of granulocytes || id:ebi-a-GCST004617	Type 1 diabetes || id:ebi-a-GCST010681	MR Egger	140	0.849406	0.283992	0.00329482	FALSE	0.292781	1.40603	2.33826	1.34015	4.07973	yes
Eosinophil percentage of granulocytes || id:ebi-a-GCST004617	Type 1 diabetes || id:ebi-a-GCST010681	Simple mode	138	0.237619	0.260742	0.363728	FALSE	-0.273435	0.748674	1.26823	0.760762	2.11419	no
Eosinophil percentage of granulocytes || id:ebi-a-GCST004617	Type 1 diabetes || id:ebi-a-GCST010681	Simple mode	140	0.238106	0.259583	0.360595	FALSE	-0.270678	0.746889	1.26884	0.762862	2.11042	yes
Eosinophil percentage of granulocytes || id:ebi-a-GCST004617	Type 1 diabetes || id:ebi-a-GCST010681	Weighted median	138	0.138213	0.111264	0.21416	FALSE	-0.0798641	0.356289	1.14822	0.923242	1.42802	no
Eosinophil percentage of granulocytes || id:ebi-a-GCST004617	Type 1 diabetes || id:ebi-a-GCST010681	Weighted median	140	0.146836	0.112333	0.19116	FALSE	-0.0733358	0.367009	1.15816	0.929289	1.44341	yes
Eosinophil percentage of granulocytes || id:ebi-a-GCST004617	Type 1 diabetes || id:ebi-a-GCST010681	Weighted mode	138	0.0624351	0.150979	0.679862	FALSE	-0.233484	0.358354	1.06443	0.79177	1.43097	no
Eosinophil percentage of granulocytes || id:ebi-a-GCST004617	Type 1 diabetes || id:ebi-a-GCST010681	Weighted mode	140	0.0679804	0.148169	0.647092	FALSE	-0.222431	0.358392	1.07034	0.80057	1.43103	yes
Eosinophil percentage of granulocytes || id:ebi-a-GCST004617	Ulcerative colitis || id:ebi-a-GCST004133	Inverse variance weighted	120	0.210066	0.0868571	0.0155838	FALSE	0.0398257	0.380306	1.23376	1.04063	1.46273	no
Eosinophil percentage of granulocytes || id:ebi-a-GCST004617	Ulcerative colitis || id:ebi-a-GCST004133	Inverse variance weighted	121	0.201649	0.0868965	0.0203102	FALSE	0.031332	0.371966	1.22342	1.03183	1.45058	yes
Eosinophil percentage of granulocytes || id:ebi-a-GCST004617	Ulcerative colitis || id:ebi-a-GCST004133	MR Egger	120	0.0713833	0.20783	0.731857	FALSE	-0.335964	0.478731	1.07399	0.714649	1.61402	no
Eosinophil percentage of granulocytes || id:ebi-a-GCST004617	Ulcerative colitis || id:ebi-a-GCST004133	MR Egger	121	0.081853	0.208461	0.695278	FALSE	-0.326731	0.490437	1.0853	0.721277	1.63303	yes
Eosinophil percentage of granulocytes || id:ebi-a-GCST004617	Ulcerative colitis || id:ebi-a-GCST004133	Simple mode	120	-0.0976014	0.186746	0.602194	FALSE	-0.463623	0.26842	0.90701	0.629001	1.3079	no
Eosinophil percentage of granulocytes || id:ebi-a-GCST004617	Ulcerative colitis || id:ebi-a-GCST004133	Simple mode	121	-0.0982981	0.193937	0.613185	FALSE	-0.478414	0.281817	0.906379	0.619766	1.32554	yes
Eosinophil percentage of granulocytes || id:ebi-a-GCST004617	Ulcerative colitis || id:ebi-a-GCST004133	Weighted median	120	0.0786252	0.0841254	0.349984	FALSE	-0.0862605	0.243511	1.0818	0.917355	1.27572	no
Eosinophil percentage of granulocytes || id:ebi-a-GCST004617	Ulcerative colitis || id:ebi-a-GCST004133	Weighted median	121	0.0767322	0.0836317	0.35888	FALSE	-0.087186	0.24065	1.07975	0.916507	1.27208	yes
Eosinophil percentage of granulocytes || id:ebi-a-GCST004617	Ulcerative colitis || id:ebi-a-GCST004133	Weighted mode	120	0.0240624	0.116593	0.836847	FALSE	-0.204459	0.252584	1.02435	0.815088	1.28735	no
Eosinophil percentage of granulocytes || id:ebi-a-GCST004617	Ulcerative colitis || id:ebi-a-GCST004133	Weighted mode	121	0.0235113	0.108292	0.828491	FALSE	-0.188741	0.235763	1.02379	0.828001	1.26587	yes
Eosinophil percentage of white cells || id:GCST90002382	Ankylosing spondylitis || id:M13_ANKYLOSPON	Inverse variance weighted	399	0.0653906	0.0797529	0.412264	FALSE	-0.0909251	0.221706	1.06758	0.913086	1.2482	no
Eosinophil percentage of white cells || id:GCST90002382	Ankylosing spondylitis || id:M13_ANKYLOSPON	Inverse variance weighted	401	0.0615962	0.0985814	0.532085	FALSE	-0.131623	0.254816	1.06353	0.876671	1.29022	yes
Eosinophil percentage of white cells || id:GCST90002382	Ankylosing spondylitis || id:M13_ANKYLOSPON	MR Egger	399	0.153076	0.151049	0.311479	FALSE	-0.142981	0.449132	1.16541	0.866771	1.56695	no
Eosinophil percentage of white cells || id:GCST90002382	Ankylosing spondylitis || id:M13_ANKYLOSPON	MR Egger	401	0.132193	0.187202	0.480504	FALSE	-0.234722	0.499109	1.14133	0.790791	1.64725	yes
Eosinophil percentage of white cells || id:GCST90002382	Ankylosing spondylitis || id:M13_ANKYLOSPON	Simple mode	399	-0.192851	0.291852	0.509133	FALSE	-0.764881	0.379178	0.824605	0.465389	1.46108	no
Eosinophil percentage of white cells || id:GCST90002382	Ankylosing spondylitis || id:M13_ANKYLOSPON	Simple mode	401	-0.192826	0.27488	0.483406	FALSE	-0.731591	0.34594	0.824626	0.481143	1.41332	yes
Eosinophil percentage of white cells || id:GCST90002382	Ankylosing spondylitis || id:M13_ANKYLOSPON	Weighted median	399	0.0615382	0.107098	0.565563	FALSE	-0.148374	0.27145	1.06347	0.862109	1.31187	no
Eosinophil percentage of white cells || id:GCST90002382	Ankylosing spondylitis || id:M13_ANKYLOSPON	Weighted median	401	0.0616565	0.109424	0.573119	FALSE	-0.152814	0.276127	1.0636	0.858289	1.31802	yes
Eosinophil percentage of white cells || id:GCST90002382	Ankylosing spondylitis || id:M13_ANKYLOSPON	Weighted mode	399	-0.0297451	0.164268	0.8564	FALSE	-0.351711	0.292221	0.970693	0.703483	1.3394	no
Eosinophil percentage of white cells || id:GCST90002382	Ankylosing spondylitis || id:M13_ANKYLOSPON	Weighted mode	401	-0.0296169	0.154434	0.848014	FALSE	-0.332307	0.273073	0.970817	0.717267	1.314	yes
Eosinophil percentage of white cells || id:GCST90002382	Asthma || id:ebi-a-GCST90014325	Inverse variance weighted	412	0.540029	0.0378717	3.91696e-46	TRUE	0.4658	0.614258	1.71606	1.59329	1.84828	no
Eosinophil percentage of white cells || id:GCST90002382	Asthma || id:ebi-a-GCST90014325	Inverse variance weighted	416	0.527689	0.0380738	1.1122e-43	TRUE	0.453065	0.602314	1.69501	1.57313	1.82634	yes
Eosinophil percentage of white cells || id:GCST90002382	Asthma || id:ebi-a-GCST90014325	MR Egger	412	0.479586	0.0742165	2.9358e-10	TRUE	0.334121	0.62505	1.6154	1.39671	1.86834	no
Eosinophil percentage of white cells || id:GCST90002382	Asthma || id:ebi-a-GCST90014325	MR Egger	416	0.460017	0.0747209	1.75997e-09	TRUE	0.313564	0.60647	1.5841	1.36829	1.83395	yes
Eosinophil percentage of white cells || id:GCST90002382	Asthma || id:ebi-a-GCST90014325	Simple mode	412	0.25678	0.103267	0.0132942	FALSE	0.0543774	0.459183	1.29276	1.05588	1.58278	no
Eosinophil percentage of white cells || id:GCST90002382	Asthma || id:ebi-a-GCST90014325	Simple mode	416	0.256176	0.109759	0.0200725	FALSE	0.0410492	0.471303	1.29198	1.0419	1.60208	yes
Eosinophil percentage of white cells || id:GCST90002382	Asthma || id:ebi-a-GCST90014325	Weighted median	412	0.292871	0.0337125	3.71081e-18	TRUE	0.226795	0.358948	1.34027	1.25457	1.43182	no
Eosinophil percentage of white cells || id:GCST90002382	Asthma || id:ebi-a-GCST90014325	Weighted median	416	0.287267	0.0321688	4.26038e-19	TRUE	0.224216	0.350318	1.33278	1.25134	1.41952	yes
Eosinophil percentage of white cells || id:GCST90002382	Asthma || id:ebi-a-GCST90014325	Weighted mode	412	0.132404	0.0566926	0.0199996	FALSE	0.021286	0.243521	1.14157	1.02151	1.27573	no
Eosinophil percentage of white cells || id:GCST90002382	Asthma || id:ebi-a-GCST90014325	Weighted mode	416	0.147233	0.0585749	0.0123286	FALSE	0.0324266	0.26204	1.15862	1.03296	1.29958	yes
Eosinophil percentage of white cells || id:GCST90002382	Asthma || id:GCST006862	Inverse variance weighted	275	0.526873	0.0646815	3.77247e-16	TRUE	0.400097	0.653648	1.69363	1.49197	1.92254	no
Eosinophil percentage of white cells || id:GCST90002382	Asthma || id:GCST006862	Inverse variance weighted	275	0.526873	0.0646815	3.77247e-16	TRUE	0.400097	0.653648	1.69363	1.49197	1.92254	yes
Eosinophil percentage of white cells || id:GCST90002382	Asthma || id:GCST006862	MR Egger	275	0.385706	0.135306	0.00469632	FALSE	0.120506	0.650906	1.47065	1.12807	1.91728	no
Eosinophil percentage of white cells || id:GCST90002382	Asthma || id:GCST006862	MR Egger	275	0.385706	0.135306	0.00469632	FALSE	0.120506	0.650906	1.47065	1.12807	1.91728	yes
Eosinophil percentage of white cells || id:GCST90002382	Asthma || id:GCST006862	Simple mode	275	0.282193	0.296425	0.341943	FALSE	-0.298801	0.863186	1.32603	0.741707	2.3707	no
Eosinophil percentage of white cells || id:GCST90002382	Asthma || id:GCST006862	Simple mode	275	0.282193	0.314383	0.370182	FALSE	-0.333997	0.898383	1.32603	0.716056	2.45563	yes
Eosinophil percentage of white cells || id:GCST90002382	Asthma || id:GCST006862	Weighted median	275	0.324605	0.0780885	3.22607e-05	TRUE	0.171552	0.477659	1.38348	1.18715	1.6123	no
Eosinophil percentage of white cells || id:GCST90002382	Asthma || id:GCST006862	Weighted median	275	0.324605	0.0751122	1.54896e-05	TRUE	0.177386	0.471825	1.38348	1.19409	1.60292	yes
Eosinophil percentage of white cells || id:GCST90002382	Asthma || id:GCST006862	Weighted mode	275	-0.154421	0.114899	0.18007	FALSE	-0.379624	0.0707817	0.856911	0.684119	1.07335	no
Eosinophil percentage of white cells || id:GCST90002382	Asthma || id:GCST006862	Weighted mode	275	-0.154421	0.122591	0.208868	FALSE	-0.394699	0.0858565	0.856911	0.673883	1.08965	yes
Eosinophil percentage of white cells || id:GCST90002382	Crohn's disease || id:ebi-a-GCST004132	Inverse variance weighted	328	0.0193665	0.0945036	0.837628	FALSE	-0.165861	0.204594	1.01956	0.847164	1.22703	no
Eosinophil percentage of white cells || id:GCST90002382	Crohn's disease || id:ebi-a-GCST004132	Inverse variance weighted	329	0.0367788	0.0945444	0.697268	FALSE	-0.148528	0.222086	1.03746	0.861976	1.24868	yes
Eosinophil percentage of white cells || id:GCST90002382	Crohn's disease || id:ebi-a-GCST004132	MR Egger	328	-0.0825467	0.191241	0.666291	FALSE	-0.457379	0.292286	0.920768	0.63294	1.33949	no
Eosinophil percentage of white cells || id:GCST90002382	Crohn's disease || id:ebi-a-GCST004132	MR Egger	329	-0.053899	0.191629	0.778683	FALSE	-0.429492	0.321694	0.947528	0.65084	1.37946	yes
Eosinophil percentage of white cells || id:GCST90002382	Crohn's disease || id:ebi-a-GCST004132	Simple mode	328	0.166877	0.216335	0.441038	FALSE	-0.25714	0.590895	1.18161	0.77326	1.8056	no
Eosinophil percentage of white cells || id:GCST90002382	Crohn's disease || id:ebi-a-GCST004132	Simple mode	329	0.16625	0.201961	0.411005	FALSE	-0.229594	0.562094	1.18087	0.794856	1.75434	yes
Eosinophil percentage of white cells || id:GCST90002382	Crohn's disease || id:ebi-a-GCST004132	Weighted median	328	0.0613971	0.0811645	0.449378	FALSE	-0.0976853	0.22048	1.06332	0.906934	1.24667	no
Eosinophil percentage of white cells || id:GCST90002382	Crohn's disease || id:ebi-a-GCST004132	Weighted median	329	0.0665354	0.0803268	0.407495	FALSE	-0.090905	0.223976	1.0688	0.913104	1.25104	yes
Eosinophil percentage of white cells || id:GCST90002382	Crohn's disease || id:ebi-a-GCST004132	Weighted mode	328	0.0248908	0.128775	0.846852	FALSE	-0.227507	0.277289	1.0252	0.796517	1.31955	no
Eosinophil percentage of white cells || id:GCST90002382	Crohn's disease || id:ebi-a-GCST004132	Weighted mode	329	0.0241567	0.128372	0.850855	FALSE	-0.227453	0.275767	1.02445	0.79656	1.31754	yes
Eosinophil percentage of white cells || id:GCST90002382	Eczema || id:GCST90244787	Inverse variance weighted	394	0.219548	0.0326438	1.74902e-11	TRUE	0.155566	0.28353	1.24551	1.16832	1.32781	no
Eosinophil percentage of white cells || id:GCST90002382	Eczema || id:GCST90244787	Inverse variance weighted	397	0.211088	0.0326609	1.02635e-10	TRUE	0.147073	0.275104	1.23502	1.15844	1.31667	yes
Eosinophil percentage of white cells || id:GCST90002382	Eczema || id:GCST90244787	MR Egger	394	0.0972556	0.0650695	0.135812	FALSE	-0.0302806	0.224792	1.10214	0.970173	1.25206	no
Eosinophil percentage of white cells || id:GCST90002382	Eczema || id:GCST90244787	MR Egger	397	0.0838926	0.0651813	0.198825	FALSE	-0.0438627	0.211648	1.08751	0.957085	1.23571	yes
Eosinophil percentage of white cells || id:GCST90002382	Eczema || id:GCST90244787	Simple mode	394	0.0669277	0.0810568	0.409482	FALSE	-0.0919437	0.225799	1.06922	0.912157	1.25332	no
Eosinophil percentage of white cells || id:GCST90002382	Eczema || id:GCST90244787	Simple mode	397	0.0686722	0.0858519	0.424253	FALSE	-0.0995975	0.236942	1.07109	0.905202	1.26737	yes
Eosinophil percentage of white cells || id:GCST90002382	Eczema || id:GCST90244787	Weighted median	394	0.0797925	0.0307119	0.00937419	FALSE	0.0195972	0.139988	1.08306	1.01979	1.15026	no
Eosinophil percentage of white cells || id:GCST90002382	Eczema || id:GCST90244787	Weighted median	397	0.0692325	0.0317716	0.0293266	FALSE	0.00696017	0.131505	1.07169	1.00698	1.14054	yes
Eosinophil percentage of white cells || id:GCST90002382	Eczema || id:GCST90244787	Weighted mode	394	0.0669277	0.0463392	0.149452	FALSE	-0.0238972	0.157753	1.06922	0.976386	1.17088	no
Eosinophil percentage of white cells || id:GCST90002382	Eczema || id:GCST90244787	Weighted mode	397	0.018948	0.0454854	0.677217	FALSE	-0.0702035	0.108099	1.01913	0.932204	1.11416	yes
Eosinophil percentage of white cells || id:GCST90002382	Eczema || id:L12_ATOPIC	Inverse variance weighted	399	0.291262	0.0554336	1.48634e-07	TRUE	0.182612	0.399912	1.33811	1.20035	1.49169	no
Eosinophil percentage of white cells || id:GCST90002382	Eczema || id:L12_ATOPIC	Inverse variance weighted	401	0.272605	0.0556447	9.63108e-07	TRUE	0.163541	0.381668	1.31338	1.17767	1.46473	yes
Eosinophil percentage of white cells || id:GCST90002382	Eczema || id:L12_ATOPIC	MR Egger	399	0.222808	0.104794	0.0341073	FALSE	0.0174115	0.428204	1.24958	1.01756	1.5345	no
Eosinophil percentage of white cells || id:GCST90002382	Eczema || id:L12_ATOPIC	MR Egger	401	0.19622	0.10544	0.0634837	FALSE	-0.0104417	0.402882	1.21679	0.989613	1.49613	yes
Eosinophil percentage of white cells || id:GCST90002382	Eczema || id:L12_ATOPIC	Simple mode	399	0.0728409	0.150018	0.627555	FALSE	-0.221194	0.366876	1.07556	0.801561	1.44322	no
Eosinophil percentage of white cells || id:GCST90002382	Eczema || id:L12_ATOPIC	Simple mode	401	0.0638385	0.147896	0.666232	FALSE	-0.226038	0.353715	1.06592	0.797688	1.42435	yes
Eosinophil percentage of white cells || id:GCST90002382	Eczema || id:L12_ATOPIC	Weighted median	399	0.0908515	0.0582965	0.11913	FALSE	-0.0234097	0.205113	1.09511	0.976862	1.22766	no
Eosinophil percentage of white cells || id:GCST90002382	Eczema || id:L12_ATOPIC	Weighted median	401	0.0880169	0.0567939	0.121199	FALSE	-0.0232991	0.199333	1.09201	0.97697	1.22059	yes
Eosinophil percentage of white cells || id:GCST90002382	Eczema || id:L12_ATOPIC	Weighted mode	399	0.0299384	0.0971863	0.758204	FALSE	-0.160547	0.220424	1.03039	0.851678	1.2466	no
Eosinophil percentage of white cells || id:GCST90002382	Eczema || id:L12_ATOPIC	Weighted mode	401	0.0210274	0.0916079	0.818569	FALSE	-0.158524	0.200579	1.02125	0.853402	1.22211	yes
Eosinophil percentage of white cells || id:GCST90002382	Eosinophilic esophagitis || id:GCST90027899	Inverse variance weighted	354	0.472166	0.135246	0.000480932	FALSE	0.207083	0.737249	1.60346	1.23009	2.09018	no
Eosinophil percentage of white cells || id:GCST90002382	Eosinophilic esophagitis || id:GCST90027899	Inverse variance weighted	355	0.480146	0.134519	0.000357845	FALSE	0.21649	0.743803	1.61631	1.24171	2.10392	yes
Eosinophil percentage of white cells || id:GCST90002382	Eosinophilic esophagitis || id:GCST90027899	MR Egger	354	0.493506	0.263759	0.0621677	FALSE	-0.0234616	1.01047	1.63805	0.976811	2.7469	no
Eosinophil percentage of white cells || id:GCST90002382	Eosinophilic esophagitis || id:GCST90027899	MR Egger	355	0.505461	0.262818	0.0552544	FALSE	-0.00966201	1.02058	1.65775	0.990385	2.77481	yes
Eosinophil percentage of white cells || id:GCST90002382	Eosinophilic esophagitis || id:GCST90027899	Simple mode	354	0.683443	0.426909	0.110291	FALSE	-0.153298	1.52018	1.98069	0.857874	4.57307	no
Eosinophil percentage of white cells || id:GCST90002382	Eosinophilic esophagitis || id:GCST90027899	Simple mode	355	0.747529	0.383241	0.0519002	FALSE	-0.00362415	1.49868	2.11177	0.996382	4.47578	yes
Eosinophil percentage of white cells || id:GCST90002382	Eosinophilic esophagitis || id:GCST90027899	Weighted median	354	0.311308	0.157222	0.047697	FALSE	0.00315359	0.619462	1.36521	1.00316	1.85793	no
Eosinophil percentage of white cells || id:GCST90002382	Eosinophilic esophagitis || id:GCST90027899	Weighted median	355	0.337658	0.160152	0.0349997	FALSE	0.0237605	0.651556	1.40166	1.02405	1.91852	yes
Eosinophil percentage of white cells || id:GCST90002382	Eosinophilic esophagitis || id:GCST90027899	Weighted mode	354	0.311307	0.21076	0.14055	FALSE	-0.101783	0.724397	1.36521	0.903225	2.06349	no
Eosinophil percentage of white cells || id:GCST90002382	Eosinophilic esophagitis || id:GCST90027899	Weighted mode	355	0.375968	0.21331	0.0788406	FALSE	-0.0421198	0.794056	1.4564	0.958755	2.21235	yes
Eosinophil percentage of white cells || id:GCST90002382	Inflammatory bowel disease || id:ebi-a-GCST004131	Inverse variance weighted	330	0.106214	0.0739627	0.150988	FALSE	-0.0387528	0.251181	1.11206	0.961988	1.28554	no
Eosinophil percentage of white cells || id:GCST90002382	Inflammatory bowel disease || id:ebi-a-GCST004131	Inverse variance weighted	331	0.0932139	0.0739283	0.207356	FALSE	-0.0516855	0.238113	1.0977	0.949628	1.26885	yes
Eosinophil percentage of white cells || id:GCST90002382	Inflammatory bowel disease || id:ebi-a-GCST004131	MR Egger	330	0.0552687	0.149965	0.712704	FALSE	-0.238662	0.349199	1.05682	0.787681	1.41793	no
Eosinophil percentage of white cells || id:GCST90002382	Inflammatory bowel disease || id:ebi-a-GCST004131	MR Egger	331	0.0342255	0.150112	0.819788	FALSE	-0.259994	0.328445	1.03482	0.771056	1.38881	yes
Eosinophil percentage of white cells || id:GCST90002382	Inflammatory bowel disease || id:ebi-a-GCST004131	Simple mode	330	0.0996135	0.156212	0.524123	FALSE	-0.206561	0.405788	1.10474	0.813377	1.50048	no
Eosinophil percentage of white cells || id:GCST90002382	Inflammatory bowel disease || id:ebi-a-GCST004131	Simple mode	331	0.0986613	0.159072	0.535534	FALSE	-0.21312	0.410442	1.10369	0.808059	1.50748	yes
Eosinophil percentage of white cells || id:GCST90002382	Inflammatory bowel disease || id:ebi-a-GCST004131	Weighted median	330	0.072228	0.0626194	0.248727	FALSE	-0.0505059	0.194962	1.0749	0.950748	1.21526	no
Eosinophil percentage of white cells || id:GCST90002382	Inflammatory bowel disease || id:ebi-a-GCST004131	Weighted median	331	0.068644	0.0612679	0.262547	FALSE	-0.051441	0.188729	1.07105	0.94986	1.20771	yes
Eosinophil percentage of white cells || id:GCST90002382	Inflammatory bowel disease || id:ebi-a-GCST004131	Weighted mode	330	0.124851	0.0941701	0.185825	FALSE	-0.0597226	0.309424	1.13298	0.942026	1.36264	no
Eosinophil percentage of white cells || id:GCST90002382	Inflammatory bowel disease || id:ebi-a-GCST004131	Weighted mode	331	0.123917	0.0972173	0.203332	FALSE	-0.0666284	0.314463	1.13192	0.935543	1.36952	yes
Eosinophil percentage of white cells || id:GCST90002382	Juvenile idiopathic arthritis || id:GCST90010715	Inverse variance weighted	323	0.414121	0.100378	3.69748e-05	TRUE	0.21738	0.610862	1.51304	1.24282	1.84202	no
Eosinophil percentage of white cells || id:GCST90002382	Juvenile idiopathic arthritis || id:GCST90010715	Inverse variance weighted	324	0.410288	0.0997986	3.9367e-05	TRUE	0.214683	0.605894	1.50725	1.23947	1.83289	yes
Eosinophil percentage of white cells || id:GCST90002382	Juvenile idiopathic arthritis || id:GCST90010715	MR Egger	323	-0.0764916	0.20415	0.708143	FALSE	-0.476625	0.323642	0.926361	0.620876	1.38215	no
Eosinophil percentage of white cells || id:GCST90002382	Juvenile idiopathic arthritis || id:GCST90010715	MR Egger	324	-0.0813811	0.203235	0.689107	FALSE	-0.479722	0.31696	0.921842	0.618956	1.37295	yes
Eosinophil percentage of white cells || id:GCST90002382	Juvenile idiopathic arthritis || id:GCST90010715	Simple mode	323	-0.123385	0.41386	0.765795	FALSE	-0.93455	0.687781	0.883923	0.392762	1.9893	no
Eosinophil percentage of white cells || id:GCST90002382	Juvenile idiopathic arthritis || id:GCST90010715	Simple mode	324	-0.121691	0.378697	0.74816	FALSE	-0.863936	0.620555	0.885422	0.4215	1.85996	yes
Eosinophil percentage of white cells || id:GCST90002382	Juvenile idiopathic arthritis || id:GCST90010715	Weighted median	323	0.231327	0.136219	0.0894706	FALSE	-0.0356626	0.498317	1.26027	0.964966	1.64595	no
Eosinophil percentage of white cells || id:GCST90002382	Juvenile idiopathic arthritis || id:GCST90010715	Weighted median	324	0.228039	0.127584	0.0738775	FALSE	-0.0220246	0.478104	1.25613	0.978216	1.61301	yes
Eosinophil percentage of white cells || id:GCST90002382	Juvenile idiopathic arthritis || id:GCST90010715	Weighted mode	323	-0.042861	0.230662	0.852705	FALSE	-0.494959	0.409237	0.958045	0.609596	1.50567	no
Eosinophil percentage of white cells || id:GCST90002382	Juvenile idiopathic arthritis || id:GCST90010715	Weighted mode	324	-0.0412856	0.236928	0.861775	FALSE	-0.505665	0.423094	0.959555	0.603105	1.52668	yes
Eosinophil percentage of white cells || id:GCST90002382	multiple sclerosis || id:ieu-b-18	Inverse variance weighted	287	0.240429	0.0869715	0.00570184	FALSE	0.0699644	0.410893	1.27179	1.07247	1.50816	no
Eosinophil percentage of white cells || id:GCST90002382	multiple sclerosis || id:ieu-b-18	Inverse variance weighted	288	0.134405	0.118906	0.258332	FALSE	-0.0986517	0.367461	1.14386	0.906058	1.44406	yes
Eosinophil percentage of white cells || id:GCST90002382	multiple sclerosis || id:ieu-b-18	MR Egger	287	0.328918	0.180947	0.0701509	FALSE	-0.0257382	0.683575	1.38946	0.97459	1.98095	no
Eosinophil percentage of white cells || id:GCST90002382	multiple sclerosis || id:ieu-b-18	MR Egger	288	0.138429	0.247707	0.576707	FALSE	-0.347077	0.623934	1.14847	0.706751	1.86626	yes
Eosinophil percentage of white cells || id:GCST90002382	multiple sclerosis || id:ieu-b-18	Simple mode	287	0.228548	0.224288	0.309069	FALSE	-0.211058	0.668153	1.25677	0.809727	1.95063	no
Eosinophil percentage of white cells || id:GCST90002382	multiple sclerosis || id:ieu-b-18	Simple mode	288	0.217685	0.210734	0.30248	FALSE	-0.195353	0.630724	1.2432	0.822544	1.87897	yes
Eosinophil percentage of white cells || id:GCST90002382	multiple sclerosis || id:ieu-b-18	Weighted median	287	0.243545	0.0885173	0.00593444	FALSE	0.070051	0.417039	1.27576	1.07256	1.51746	no
Eosinophil percentage of white cells || id:GCST90002382	multiple sclerosis || id:ieu-b-18	Weighted median	288	0.243516	0.087628	0.00545314	FALSE	0.0717648	0.415267	1.27573	1.0744	1.51477	yes
Eosinophil percentage of white cells || id:GCST90002382	multiple sclerosis || id:ieu-b-18	Weighted mode	287	0.228548	0.121845	0.061711	FALSE	-0.0102679	0.467363	1.25677	0.989785	1.59578	no
Eosinophil percentage of white cells || id:GCST90002382	multiple sclerosis || id:ieu-b-18	Weighted mode	288	0.217685	0.120324	0.0714735	FALSE	-0.0181506	0.453521	1.2432	0.982013	1.57384	yes
Eosinophil percentage of white cells || id:GCST90002382	Psoriasis || id:GCST90019016	Inverse variance weighted	319	0.106912	0.0718366	0.13668	FALSE	-0.0338875	0.247712	1.11284	0.96668	1.28109	no
Eosinophil percentage of white cells || id:GCST90002382	Psoriasis || id:GCST90019016	Inverse variance weighted	320	0.185346	0.0835591	0.0265447	FALSE	0.0215707	0.349122	1.20364	1.0218	1.41782	yes
Eosinophil percentage of white cells || id:GCST90002382	Psoriasis || id:GCST90019016	MR Egger	319	-0.115246	0.1472	0.434258	FALSE	-0.403759	0.173267	0.891147	0.667805	1.18918	no
Eosinophil percentage of white cells || id:GCST90002382	Psoriasis || id:GCST90019016	MR Egger	320	0.0180951	0.171973	0.916267	FALSE	-0.318972	0.355162	1.01826	0.726896	1.42641	yes
Eosinophil percentage of white cells || id:GCST90002382	Psoriasis || id:GCST90019016	Simple mode	319	0.616646	0.314315	0.0506491	FALSE	0.00058903	1.2327	1.8527	1.00059	3.43049	no
Eosinophil percentage of white cells || id:GCST90002382	Psoriasis || id:GCST90019016	Simple mode	320	0.623619	0.322382	0.0539471	FALSE	-0.00825058	1.25549	1.86567	0.991783	3.50955	yes
Eosinophil percentage of white cells || id:GCST90002382	Psoriasis || id:GCST90019016	Weighted median	319	0.115934	0.0902863	0.199117	FALSE	-0.061027	0.292895	1.12292	0.940798	1.3403	no
Eosinophil percentage of white cells || id:GCST90002382	Psoriasis || id:GCST90019016	Weighted median	320	0.12562	0.0902075	0.16375	FALSE	-0.0511866	0.302427	1.13385	0.950101	1.35314	yes
Eosinophil percentage of white cells || id:GCST90002382	Psoriasis || id:GCST90019016	Weighted mode	319	0.519163	0.345712	0.134161	FALSE	-0.158432	1.19676	1.68062	0.853481	3.30937	no
Eosinophil percentage of white cells || id:GCST90002382	Psoriasis || id:GCST90019016	Weighted mode	320	0.515344	0.311234	0.098744	FALSE	-0.094675	1.12536	1.67421	0.909669	3.08134	yes
Eosinophil percentage of white cells || id:GCST90002382	Rheumatoid arthritis || id:ebi-a-GCST002318	Inverse variance weighted	321	0.310343	0.0752684	3.73731e-05	TRUE	0.162817	0.457869	1.36389	1.17682	1.5807	no
Eosinophil percentage of white cells || id:GCST90002382	Rheumatoid arthritis || id:ebi-a-GCST002318	Inverse variance weighted	322	0.406932	0.0965776	2.51419e-05	TRUE	0.21764	0.596224	1.5022	1.24314	1.81525	yes
Eosinophil percentage of white cells || id:GCST90002382	Rheumatoid arthritis || id:ebi-a-GCST002318	MR Egger	321	0.074693	0.154589	0.629306	FALSE	-0.228302	0.377688	1.07755	0.795884	1.45891	no
Eosinophil percentage of white cells || id:GCST90002382	Rheumatoid arthritis || id:ebi-a-GCST002318	MR Egger	322	0.241795	0.19925	0.225824	FALSE	-0.148735	0.632326	1.27353	0.861797	1.88198	yes
Eosinophil percentage of white cells || id:GCST90002382	Rheumatoid arthritis || id:ebi-a-GCST002318	Simple mode	321	0.40855	0.222565	0.0673383	FALSE	-0.0276775	0.844778	1.50464	0.972702	2.32746	no
Eosinophil percentage of white cells || id:GCST90002382	Rheumatoid arthritis || id:ebi-a-GCST002318	Simple mode	322	0.393397	0.228753	0.0864423	FALSE	-0.0549585	0.841753	1.48201	0.946524	2.32043	yes
Eosinophil percentage of white cells || id:GCST90002382	Rheumatoid arthritis || id:ebi-a-GCST002318	Weighted median	321	0.171177	0.0748888	0.0222686	FALSE	0.0243954	0.31796	1.1867	1.0247	1.37432	no
Eosinophil percentage of white cells || id:GCST90002382	Rheumatoid arthritis || id:ebi-a-GCST002318	Weighted median	322	0.172208	0.0784127	0.0280798	FALSE	0.0185187	0.325896	1.18792	1.01869	1.38527	yes
Eosinophil percentage of white cells || id:GCST90002382	Rheumatoid arthritis || id:ebi-a-GCST002318	Weighted mode	321	0.101123	0.110866	0.362393	FALSE	-0.116174	0.31842	1.10641	0.89032	1.37495	no
Eosinophil percentage of white cells || id:GCST90002382	Rheumatoid arthritis || id:ebi-a-GCST002318	Weighted mode	322	0.105532	0.11519	0.360271	FALSE	-0.12024	0.331304	1.1113	0.886708	1.39278	yes
Eosinophil percentage of white cells || id:GCST90002382	Sinusitis || id:J10_CHRONSINUSITIS	Inverse variance weighted	399	0.449453	0.0388053	5.06958e-31	TRUE	0.373395	0.525512	1.56746	1.45266	1.69132	no
Eosinophil percentage of white cells || id:GCST90002382	Sinusitis || id:J10_CHRONSINUSITIS	Inverse variance weighted	401	0.455878	0.0387379	5.68661e-32	TRUE	0.379952	0.531804	1.57756	1.46221	1.702	yes
Eosinophil percentage of white cells || id:GCST90002382	Sinusitis || id:J10_CHRONSINUSITIS	MR Egger	399	0.385688	0.0735613	2.57241e-07	TRUE	0.241508	0.529868	1.47063	1.27317	1.69871	no
Eosinophil percentage of white cells || id:GCST90002382	Sinusitis || id:J10_CHRONSINUSITIS	MR Egger	401	0.39463	0.0736209	1.40876e-07	TRUE	0.250333	0.538927	1.48383	1.28445	1.71417	yes
Eosinophil percentage of white cells || id:GCST90002382	Sinusitis || id:J10_CHRONSINUSITIS	Simple mode	399	0.29011	0.1519	0.0568672	FALSE	-0.00761322	0.587833	1.33657	0.992416	1.80008	no
Eosinophil percentage of white cells || id:GCST90002382	Sinusitis || id:J10_CHRONSINUSITIS	Simple mode	401	0.289696	0.146441	0.0485866	FALSE	0.00267212	0.576719	1.33602	1.00268	1.78019	yes
Eosinophil percentage of white cells || id:GCST90002382	Sinusitis || id:J10_CHRONSINUSITIS	Weighted median	399	0.3384	0.0496006	8.94711e-12	TRUE	0.241183	0.435617	1.4027	1.27275	1.54592	no
Eosinophil percentage of white cells || id:GCST90002382	Sinusitis || id:J10_CHRONSINUSITIS	Weighted median	401	0.33833	0.0488597	4.37449e-12	TRUE	0.242565	0.434095	1.4026	1.27451	1.54356	yes
Eosinophil percentage of white cells || id:GCST90002382	Sinusitis || id:J10_CHRONSINUSITIS	Weighted mode	399	0.137912	0.0935263	0.141116	FALSE	-0.0453995	0.321224	1.14787	0.955616	1.37881	no
Eosinophil percentage of white cells || id:GCST90002382	Sinusitis || id:J10_CHRONSINUSITIS	Weighted mode	401	0.137506	0.0914693	0.133551	FALSE	-0.0417742	0.316786	1.14741	0.959086	1.37271	yes
Eosinophil percentage of white cells || id:GCST90002382	Systemic lupus erythematosus || id:ebi-a-GCST003156	Inverse variance weighted	296	0.168944	0.119072	0.155945	FALSE	-0.0644369	0.402325	1.18405	0.937595	1.4953	no
Eosinophil percentage of white cells || id:GCST90002382	Systemic lupus erythematosus || id:ebi-a-GCST003156	Inverse variance weighted	297	0.0736317	0.131063	0.574248	FALSE	-0.183251	0.330514	1.07641	0.832559	1.39168	yes
Eosinophil percentage of white cells || id:GCST90002382	Systemic lupus erythematosus || id:ebi-a-GCST003156	MR Egger	296	0.296504	0.248248	0.23329	FALSE	-0.190062	0.78307	1.34515	0.826908	2.18818	no
Eosinophil percentage of white cells || id:GCST90002382	Systemic lupus erythematosus || id:ebi-a-GCST003156	MR Egger	297	0.127492	0.273748	0.641754	FALSE	-0.409054	0.664037	1.13598	0.664279	1.94262	yes
Eosinophil percentage of white cells || id:GCST90002382	Systemic lupus erythematosus || id:ebi-a-GCST003156	Simple mode	296	0.697471	0.389024	0.0740172	FALSE	-0.0650154	1.45996	2.00867	0.937053	4.30578	no
Eosinophil percentage of white cells || id:GCST90002382	Systemic lupus erythematosus || id:ebi-a-GCST003156	Simple mode	297	0.697518	0.380269	0.0676166	FALSE	-0.0478087	1.44284	2.00876	0.953316	4.23272	yes
Eosinophil percentage of white cells || id:GCST90002382	Systemic lupus erythematosus || id:ebi-a-GCST003156	Weighted median	296	0.193042	0.133066	0.146859	FALSE	-0.0677685	0.453852	1.21293	0.934477	1.57436	no
Eosinophil percentage of white cells || id:GCST90002382	Systemic lupus erythematosus || id:ebi-a-GCST003156	Weighted median	297	0.173324	0.135443	0.200657	FALSE	-0.092144	0.438791	1.18925	0.911974	1.55083	yes
Eosinophil percentage of white cells || id:GCST90002382	Systemic lupus erythematosus || id:ebi-a-GCST003156	Weighted mode	296	-0.123138	0.209958	0.557994	FALSE	-0.534656	0.288379	0.884141	0.585871	1.33426	no
Eosinophil percentage of white cells || id:GCST90002382	Systemic lupus erythematosus || id:ebi-a-GCST003156	Weighted mode	297	-0.123137	0.204743	0.54802	FALSE	-0.524433	0.27816	0.884143	0.591891	1.3207	yes
Eosinophil percentage of white cells || id:GCST90002382	Type 1 diabetes || id:ebi-a-GCST010681	Inverse variance weighted	391	0.384656	0.0799249	1.48886e-06	TRUE	0.228004	0.541309	1.46911	1.25609	1.71825	no
Eosinophil percentage of white cells || id:GCST90002382	Type 1 diabetes || id:ebi-a-GCST010681	Inverse variance weighted	394	0.417831	0.0809265	2.42901e-07	TRUE	0.259215	0.576447	1.51866	1.29591	1.7797	yes
Eosinophil percentage of white cells || id:GCST90002382	Type 1 diabetes || id:ebi-a-GCST010681	MR Egger	391	0.504128	0.156843	0.00141719	FALSE	0.196715	0.811541	1.65554	1.2174	2.25137	no
Eosinophil percentage of white cells || id:GCST90002382	Type 1 diabetes || id:ebi-a-GCST010681	MR Egger	394	0.560223	0.15909	0.000479741	FALSE	0.248407	0.87204	1.75106	1.28198	2.39178	yes
Eosinophil percentage of white cells || id:GCST90002382	Type 1 diabetes || id:ebi-a-GCST010681	Simple mode	391	0.28447	0.243036	0.242519	FALSE	-0.191879	0.76082	1.32906	0.825407	2.14003	no
Eosinophil percentage of white cells || id:GCST90002382	Type 1 diabetes || id:ebi-a-GCST010681	Simple mode	394	0.31961	0.250598	0.202925	FALSE	-0.171562	0.810782	1.37659	0.842348	2.24967	yes
Eosinophil percentage of white cells || id:GCST90002382	Type 1 diabetes || id:ebi-a-GCST010681	Weighted median	391	0.268186	0.0955568	0.00500725	FALSE	0.0808952	0.455478	1.30759	1.08426	1.57693	no
Eosinophil percentage of white cells || id:GCST90002382	Type 1 diabetes || id:ebi-a-GCST010681	Weighted median	394	0.280934	0.100394	0.00513712	FALSE	0.0841611	0.477706	1.32437	1.0878	1.61237	yes
Eosinophil percentage of white cells || id:GCST90002382	Type 1 diabetes || id:ebi-a-GCST010681	Weighted mode	391	0.215213	0.132247	0.104468	FALSE	-0.0439901	0.474416	1.24013	0.956963	1.60708	no
Eosinophil percentage of white cells || id:GCST90002382	Type 1 diabetes || id:ebi-a-GCST010681	Weighted mode	394	0.215929	0.135967	0.113069	FALSE	-0.0505665	0.482424	1.24101	0.950691	1.62	yes
Eosinophil percentage of white cells || id:GCST90002382	Ulcerative colitis || id:ebi-a-GCST004133	Inverse variance weighted	330	0.19956	0.0710546	0.00497661	FALSE	0.0602929	0.338827	1.22087	1.06215	1.4033	no
Eosinophil percentage of white cells || id:GCST90002382	Ulcerative colitis || id:ebi-a-GCST004133	Inverse variance weighted	331	0.160412	0.0742527	0.0307458	FALSE	0.0148763	0.305947	1.17399	1.01499	1.35791	yes
Eosinophil percentage of white cells || id:GCST90002382	Ulcerative colitis || id:ebi-a-GCST004133	MR Egger	330	0.15798	0.144074	0.273655	FALSE	-0.124405	0.440366	1.17114	0.883022	1.55328	no
Eosinophil percentage of white cells || id:GCST90002382	Ulcerative colitis || id:ebi-a-GCST004133	MR Egger	331	0.0943396	0.15076	0.531907	FALSE	-0.20115	0.389829	1.09893	0.81779	1.47673	yes
Eosinophil percentage of white cells || id:GCST90002382	Ulcerative colitis || id:ebi-a-GCST004133	Simple mode	330	-0.164487	0.20451	0.421805	FALSE	-0.565328	0.236353	0.848328	0.568174	1.26662	no
Eosinophil percentage of white cells || id:GCST90002382	Ulcerative colitis || id:ebi-a-GCST004133	Simple mode	331	-0.164272	0.205831	0.425392	FALSE	-0.567701	0.239157	0.848511	0.566827	1.27018	yes
Eosinophil percentage of white cells || id:GCST90002382	Ulcerative colitis || id:ebi-a-GCST004133	Weighted median	330	0.0781439	0.0741075	0.291669	FALSE	-0.0671068	0.223395	1.08128	0.935095	1.25031	no
Eosinophil percentage of white cells || id:GCST90002382	Ulcerative colitis || id:ebi-a-GCST004133	Weighted median	331	0.070026	0.0763912	0.359313	FALSE	-0.0797008	0.219753	1.07254	0.923393	1.24577	yes
Eosinophil percentage of white cells || id:GCST90002382	Ulcerative colitis || id:ebi-a-GCST004133	Weighted mode	330	0.0324776	0.136947	0.812684	FALSE	-0.235938	0.300893	1.03301	0.78983	1.35106	no
Eosinophil percentage of white cells || id:GCST90002382	Ulcerative colitis || id:ebi-a-GCST004133	Weighted mode	331	0.0360985	0.142479	0.800148	FALSE	-0.24316	0.315357	1.03676	0.784146	1.37075	yes
Granulocyte count || id:ebi-a-GCST004614	Ankylosing spondylitis || id:M13_ANKYLOSPON	Inverse variance weighted	135	0.0773735	0.0887217	0.383158	FALSE	-0.0965209	0.251268	1.08045	0.907991	1.28565	no
Granulocyte count || id:ebi-a-GCST004614	Ankylosing spondylitis || id:M13_ANKYLOSPON	Inverse variance weighted	139	0.502206	0.178417	0.00488104	FALSE	0.152508	0.851904	1.65236	1.16475	2.34411	yes
Granulocyte count || id:ebi-a-GCST004614	Ankylosing spondylitis || id:M13_ANKYLOSPON	MR Egger	135	-0.188774	0.198856	0.34419	FALSE	-0.578531	0.200983	0.827974	0.560721	1.2226	no
Granulocyte count || id:ebi-a-GCST004614	Ankylosing spondylitis || id:M13_ANKYLOSPON	MR Egger	139	0.42904	0.405438	0.29182	FALSE	-0.365618	1.2237	1.53578	0.693768	3.39974	yes
Granulocyte count || id:ebi-a-GCST004614	Ankylosing spondylitis || id:M13_ANKYLOSPON	Simple mode	135	-0.207692	0.272627	0.447508	FALSE	-0.742041	0.326657	0.812457	0.476141	1.38633	no
Granulocyte count || id:ebi-a-GCST004614	Ankylosing spondylitis || id:M13_ANKYLOSPON	Simple mode	139	-0.201651	0.272355	0.460316	FALSE	-0.735467	0.332165	0.81738	0.479282	1.39398	yes
Granulocyte count || id:ebi-a-GCST004614	Ankylosing spondylitis || id:M13_ANKYLOSPON	Weighted median	135	-0.0716497	0.13552	0.597012	FALSE	-0.337269	0.193969	0.930857	0.713717	1.21406	no
Granulocyte count || id:ebi-a-GCST004614	Ankylosing spondylitis || id:M13_ANKYLOSPON	Weighted median	139	-0.0694988	0.13481	0.606182	FALSE	-0.333726	0.194729	0.932861	0.71625	1.21498	yes
Granulocyte count || id:ebi-a-GCST004614	Ankylosing spondylitis || id:M13_ANKYLOSPON	Weighted mode	135	-0.127461	0.164349	0.439382	FALSE	-0.449585	0.194663	0.880328	0.637893	1.2149	no
Granulocyte count || id:ebi-a-GCST004614	Ankylosing spondylitis || id:M13_ANKYLOSPON	Weighted mode	139	-0.126227	0.151174	0.405172	FALSE	-0.422527	0.170073	0.881415	0.655388	1.18539	yes
Granulocyte count || id:ebi-a-GCST004614	Asthma || id:ebi-a-GCST90014325	Inverse variance weighted	141	0.0968832	0.0359538	0.00704615	FALSE	0.0264137	0.167353	1.10173	1.02677	1.18217	no
Granulocyte count || id:ebi-a-GCST004614	Asthma || id:ebi-a-GCST90014325	Inverse variance weighted	146	0.107182	0.0377545	0.0045267	FALSE	0.0331831	0.181181	1.11314	1.03374	1.19863	yes
Granulocyte count || id:ebi-a-GCST004614	Asthma || id:ebi-a-GCST90014325	MR Egger	141	0.17114	0.0816576	0.0379103	FALSE	0.0110916	0.331189	1.18666	1.01115	1.39262	no
Granulocyte count || id:ebi-a-GCST004614	Asthma || id:ebi-a-GCST90014325	MR Egger	146	0.173071	0.0861198	0.0463354	FALSE	0.00427668	0.341866	1.18895	1.00429	1.40757	yes
Granulocyte count || id:ebi-a-GCST004614	Asthma || id:ebi-a-GCST90014325	Simple mode	141	0.109684	0.0784244	0.164145	FALSE	-0.0440277	0.263396	1.11593	0.956927	1.30134	no
Granulocyte count || id:ebi-a-GCST004614	Asthma || id:ebi-a-GCST90014325	Simple mode	146	0.0906071	0.0721557	0.211238	FALSE	-0.050818	0.232032	1.09484	0.950452	1.26116	yes
Granulocyte count || id:ebi-a-GCST004614	Asthma || id:ebi-a-GCST90014325	Weighted median	141	0.0826852	0.0324627	0.0108627	FALSE	0.0190583	0.146312	1.0862	1.01924	1.15756	no
Granulocyte count || id:ebi-a-GCST004614	Asthma || id:ebi-a-GCST90014325	Weighted median	146	0.08075	0.0325337	0.0130631	FALSE	0.016984	0.144516	1.0841	1.01713	1.15548	yes
Granulocyte count || id:ebi-a-GCST004614	Asthma || id:ebi-a-GCST90014325	Weighted mode	141	0.0913704	0.0665042	0.171667	FALSE	-0.0389778	0.221719	1.09567	0.961772	1.24822	no
Granulocyte count || id:ebi-a-GCST004614	Asthma || id:ebi-a-GCST90014325	Weighted mode	146	0.0793772	0.0672602	0.239873	FALSE	-0.0524529	0.211207	1.08261	0.948899	1.23517	yes
Granulocyte count || id:ebi-a-GCST004614	Asthma || id:GCST006862	Inverse variance weighted	112	0.056916	0.0677211	0.400658	FALSE	-0.0758174	0.189649	1.05857	0.926985	1.20883	no
Granulocyte count || id:ebi-a-GCST004614	Asthma || id:GCST006862	Inverse variance weighted	115	0.0631095	0.0678301	0.352162	FALSE	-0.0698376	0.196057	1.06514	0.932545	1.2166	yes
Granulocyte count || id:ebi-a-GCST004614	Asthma || id:GCST006862	MR Egger	112	0.300886	0.162333	0.0664878	FALSE	-0.0172855	0.619058	1.35106	0.982863	1.85718	no
Granulocyte count || id:ebi-a-GCST004614	Asthma || id:GCST006862	MR Egger	115	0.272797	0.161808	0.0945676	FALSE	-0.0443457	0.589941	1.31363	0.956623	1.80388	yes
Granulocyte count || id:ebi-a-GCST004614	Asthma || id:GCST006862	Simple mode	112	-0.159163	0.161754	0.327265	FALSE	-0.476202	0.157875	0.852857	0.621138	1.17102	no
Granulocyte count || id:ebi-a-GCST004614	Asthma || id:GCST006862	Simple mode	115	-0.170508	0.157102	0.280064	FALSE	-0.478429	0.137412	0.843236	0.619756	1.1473	yes
Granulocyte count || id:ebi-a-GCST004614	Asthma || id:GCST006862	Weighted median	112	-0.0898963	0.0792617	0.256723	FALSE	-0.245249	0.0654566	0.914026	0.78251	1.06765	no
Granulocyte count || id:ebi-a-GCST004614	Asthma || id:GCST006862	Weighted median	115	-0.0865909	0.0742725	0.243673	FALSE	-0.232165	0.0589831	0.917052	0.792815	1.06076	yes
Granulocyte count || id:ebi-a-GCST004614	Asthma || id:GCST006862	Weighted mode	112	-0.169049	0.120623	0.163864	FALSE	-0.40547	0.0673716	0.844467	0.666663	1.06969	no
Granulocyte count || id:ebi-a-GCST004614	Asthma || id:GCST006862	Weighted mode	115	-0.160176	0.107537	0.13912	FALSE	-0.370949	0.0505973	0.851994	0.690079	1.0519	yes
Granulocyte count || id:ebi-a-GCST004614	Crohn's disease || id:ebi-a-GCST004132	Inverse variance weighted	120	0.153162	0.12005	0.202018	FALSE	-0.0821353	0.388459	1.16551	0.921147	1.47471	no
Granulocyte count || id:ebi-a-GCST004614	Crohn's disease || id:ebi-a-GCST004132	Inverse variance weighted	122	0.194906	0.1186	0.100303	FALSE	-0.0375504	0.427363	1.2152	0.963146	1.53321	yes
Granulocyte count || id:ebi-a-GCST004614	Crohn's disease || id:ebi-a-GCST004132	MR Egger	120	-0.242697	0.263896	0.359623	FALSE	-0.759934	0.27454	0.784509	0.467697	1.31593	no
Granulocyte count || id:ebi-a-GCST004614	Crohn's disease || id:ebi-a-GCST004132	MR Egger	122	-0.156112	0.261326	0.551376	FALSE	-0.668311	0.356087	0.855463	0.512574	1.42773	yes
Granulocyte count || id:ebi-a-GCST004614	Crohn's disease || id:ebi-a-GCST004132	Simple mode	120	0.0598452	0.178335	0.73778	FALSE	-0.289691	0.409381	1.06167	0.748495	1.50589	no
Granulocyte count || id:ebi-a-GCST004614	Crohn's disease || id:ebi-a-GCST004132	Simple mode	122	0.0576471	0.182169	0.752208	FALSE	-0.299405	0.414699	1.05934	0.741259	1.51391	yes
Granulocyte count || id:ebi-a-GCST004614	Crohn's disease || id:ebi-a-GCST004132	Weighted median	120	0.08897	0.0900469	0.323133	FALSE	-0.0875219	0.265462	1.09305	0.916199	1.30403	no
Granulocyte count || id:ebi-a-GCST004614	Crohn's disease || id:ebi-a-GCST004132	Weighted median	122	0.103104	0.0871562	0.236817	FALSE	-0.0677221	0.27393	1.10861	0.93452	1.31512	yes
Granulocyte count || id:ebi-a-GCST004614	Crohn's disease || id:ebi-a-GCST004132	Weighted mode	120	0.0349388	0.166262	0.833915	FALSE	-0.290934	0.360812	1.03556	0.747565	1.43449	no
Granulocyte count || id:ebi-a-GCST004614	Crohn's disease || id:ebi-a-GCST004132	Weighted mode	122	0.032628	0.170455	0.84852	FALSE	-0.301464	0.36672	1.03317	0.739735	1.44299	yes
Granulocyte count || id:ebi-a-GCST004614	Eczema || id:GCST90244787	Inverse variance weighted	138	0.0777161	0.0308116	0.0116591	FALSE	0.0173253	0.138107	1.08082	1.01748	1.1481	no
Granulocyte count || id:ebi-a-GCST004614	Eczema || id:GCST90244787	Inverse variance weighted	143	0.0793433	0.0307174	0.00979434	FALSE	0.0191372	0.139549	1.08258	1.01932	1.14976	yes
Granulocyte count || id:ebi-a-GCST004614	Eczema || id:GCST90244787	MR Egger	138	0.101146	0.0679302	0.13881	FALSE	-0.0319969	0.234289	1.10644	0.96851	1.26401	no
Granulocyte count || id:ebi-a-GCST004614	Eczema || id:GCST90244787	MR Egger	143	0.089801	0.0679327	0.188338	FALSE	-0.0433471	0.222949	1.09396	0.957579	1.24976	yes
Granulocyte count || id:ebi-a-GCST004614	Eczema || id:GCST90244787	Simple mode	138	0.156418	0.0699873	0.0270394	FALSE	0.0192432	0.293593	1.16932	1.01943	1.34124	no
Granulocyte count || id:ebi-a-GCST004614	Eczema || id:GCST90244787	Simple mode	143	0.160445	0.0775358	0.0403309	FALSE	0.00847452	0.312415	1.17403	1.00851	1.36672	yes
Granulocyte count || id:ebi-a-GCST004614	Eczema || id:GCST90244787	Weighted median	138	0.119766	0.0368009	0.00113618	FALSE	0.0476363	0.191896	1.12723	1.04879	1.21154	no
Granulocyte count || id:ebi-a-GCST004614	Eczema || id:GCST90244787	Weighted median	143	0.116449	0.0344438	0.000722675	FALSE	0.0489388	0.183958	1.1235	1.05016	1.20197	yes
Granulocyte count || id:ebi-a-GCST004614	Eczema || id:GCST90244787	Weighted mode	138	0.156418	0.0430049	0.000389205	FALSE	0.0721286	0.240708	1.16932	1.07479	1.27215	no
Granulocyte count || id:ebi-a-GCST004614	Eczema || id:GCST90244787	Weighted mode	143	0.125197	0.0380845	0.00127465	FALSE	0.0505518	0.199843	1.13337	1.05185	1.22121	yes
Granulocyte count || id:ebi-a-GCST004614	Eczema || id:L12_ATOPIC	Inverse variance weighted	135	0.100303	0.0633892	0.113573	FALSE	-0.0239399	0.224546	1.10551	0.976344	1.25175	no
Granulocyte count || id:ebi-a-GCST004614	Eczema || id:L12_ATOPIC	Inverse variance weighted	139	0.0868986	0.0628021	0.166454	FALSE	-0.0361936	0.209991	1.09079	0.964454	1.23367	yes
Granulocyte count || id:ebi-a-GCST004614	Eczema || id:L12_ATOPIC	MR Egger	135	0.180868	0.143057	0.208331	FALSE	-0.0995234	0.461259	1.19826	0.905269	1.58607	no
Granulocyte count || id:ebi-a-GCST004614	Eczema || id:L12_ATOPIC	MR Egger	139	0.116987	0.14258	0.413356	FALSE	-0.16247	0.396444	1.1241	0.850042	1.48653	yes
Granulocyte count || id:ebi-a-GCST004614	Eczema || id:L12_ATOPIC	Simple mode	135	0.15462	0.139309	0.269029	FALSE	-0.118427	0.427667	1.16721	0.888317	1.53367	no
Granulocyte count || id:ebi-a-GCST004614	Eczema || id:L12_ATOPIC	Simple mode	139	0.138504	0.141543	0.329524	FALSE	-0.13892	0.415928	1.14855	0.870298	1.51578	yes
Granulocyte count || id:ebi-a-GCST004614	Eczema || id:L12_ATOPIC	Weighted median	135	0.140553	0.0660486	0.0333349	FALSE	0.0110979	0.270008	1.15091	1.01116	1.30998	no
Granulocyte count || id:ebi-a-GCST004614	Eczema || id:L12_ATOPIC	Weighted median	139	0.135355	0.0631514	0.0320852	FALSE	0.0115786	0.259132	1.14494	1.01165	1.2958	yes
Granulocyte count || id:ebi-a-GCST004614	Eczema || id:L12_ATOPIC	Weighted mode	135	0.137957	0.0708651	0.0536556	FALSE	-0.000938268	0.276853	1.14793	0.999062	1.31897	no
Granulocyte count || id:ebi-a-GCST004614	Eczema || id:L12_ATOPIC	Weighted mode	139	0.138504	0.0744206	0.0648578	FALSE	-0.00736024	0.284369	1.14855	0.992667	1.32892	yes
Granulocyte count || id:ebi-a-GCST004614	Eosinophilic esophagitis || id:GCST90027899	Inverse variance weighted	122	0.169969	0.135796	0.210698	FALSE	-0.0961909	0.436128	1.18527	0.908291	1.54671	no
Granulocyte count || id:ebi-a-GCST004614	Eosinophilic esophagitis || id:GCST90027899	Inverse variance weighted	126	0.14086	0.130798	0.281513	FALSE	-0.115504	0.397223	1.15126	0.890917	1.48769	yes
Granulocyte count || id:ebi-a-GCST004614	Eosinophilic esophagitis || id:GCST90027899	MR Egger	122	0.0348441	0.302127	0.908377	FALSE	-0.557325	0.627014	1.03546	0.572739	1.87201	no
Granulocyte count || id:ebi-a-GCST004614	Eosinophilic esophagitis || id:GCST90027899	MR Egger	126	-0.0571899	0.292578	0.845346	FALSE	-0.630642	0.516262	0.944415	0.53225	1.67575	yes
Granulocyte count || id:ebi-a-GCST004614	Eosinophilic esophagitis || id:GCST90027899	Simple mode	122	0.209299	0.409176	0.609923	FALSE	-0.592685	1.01128	1.23281	0.552841	2.74913	no
Granulocyte count || id:ebi-a-GCST004614	Eosinophilic esophagitis || id:GCST90027899	Simple mode	126	0.208654	0.40905	0.610885	FALSE	-0.593083	1.01039	1.23202	0.552621	2.74668	yes
Granulocyte count || id:ebi-a-GCST004614	Eosinophilic esophagitis || id:GCST90027899	Weighted median	122	0.184932	0.19441	0.341479	FALSE	-0.196112	0.565976	1.20314	0.82192	1.76117	no
Granulocyte count || id:ebi-a-GCST004614	Eosinophilic esophagitis || id:GCST90027899	Weighted median	126	0.172783	0.193889	0.372852	FALSE	-0.207239	0.552805	1.18861	0.812825	1.73812	yes
Granulocyte count || id:ebi-a-GCST004614	Eosinophilic esophagitis || id:GCST90027899	Weighted mode	122	0.209299	0.232238	0.369257	FALSE	-0.245887	0.664486	1.23281	0.782011	1.94349	no
Granulocyte count || id:ebi-a-GCST004614	Eosinophilic esophagitis || id:GCST90027899	Weighted mode	126	0.183887	0.232846	0.431179	FALSE	-0.272492	0.640266	1.20188	0.761479	1.89698	yes
Granulocyte count || id:ebi-a-GCST004614	Inflammatory bowel disease || id:ebi-a-GCST004131	Inverse variance weighted	120	0.0702536	0.0930934	0.450455	FALSE	-0.112209	0.252717	1.07278	0.893857	1.28752	no
Granulocyte count || id:ebi-a-GCST004614	Inflammatory bowel disease || id:ebi-a-GCST004131	Inverse variance weighted	122	0.0797775	0.090793	0.379578	FALSE	-0.0981768	0.257732	1.08305	0.906489	1.29399	yes
Granulocyte count || id:ebi-a-GCST004614	Inflammatory bowel disease || id:ebi-a-GCST004131	MR Egger	120	-0.375523	0.202139	0.0656977	FALSE	-0.771716	0.0206693	0.68693	0.462219	1.02088	no
Granulocyte count || id:ebi-a-GCST004614	Inflammatory bowel disease || id:ebi-a-GCST004131	MR Egger	122	-0.342258	0.197467	0.0856217	FALSE	-0.729294	0.0447777	0.710165	0.482249	1.0458	yes
Granulocyte count || id:ebi-a-GCST004614	Inflammatory bowel disease || id:ebi-a-GCST004131	Simple mode	120	0.0320072	0.149596	0.830947	FALSE	-0.261202	0.325216	1.03252	0.770126	1.38433	no
Granulocyte count || id:ebi-a-GCST004614	Inflammatory bowel disease || id:ebi-a-GCST004131	Simple mode	122	0.0622579	0.140249	0.657901	FALSE	-0.212631	0.337146	1.06424	0.808455	1.40094	yes
Granulocyte count || id:ebi-a-GCST004614	Inflammatory bowel disease || id:ebi-a-GCST004131	Weighted median	120	0.0119505	0.0704376	0.865277	FALSE	-0.126107	0.150008	1.01202	0.88152	1.16184	no
Granulocyte count || id:ebi-a-GCST004614	Inflammatory bowel disease || id:ebi-a-GCST004131	Weighted median	122	0.0164841	0.069711	0.813073	FALSE	-0.120149	0.153118	1.01662	0.886788	1.16546	yes
Granulocyte count || id:ebi-a-GCST004614	Inflammatory bowel disease || id:ebi-a-GCST004131	Weighted mode	120	0.0320072	0.203634	0.875369	FALSE	-0.367116	0.43113	1.03252	0.692729	1.539	no
Granulocyte count || id:ebi-a-GCST004614	Inflammatory bowel disease || id:ebi-a-GCST004131	Weighted mode	122	0.0622579	0.190282	0.744092	FALSE	-0.310696	0.435211	1.06424	0.732937	1.54529	yes
Granulocyte count || id:ebi-a-GCST004614	Juvenile idiopathic arthritis || id:GCST90010715	Inverse variance weighted	120	0.00290922	0.117794	0.980296	FALSE	-0.227968	0.233786	1.00291	0.79615	1.26337	no
Granulocyte count || id:ebi-a-GCST004614	Juvenile idiopathic arthritis || id:GCST90010715	Inverse variance weighted	124	-0.0083552	0.140499	0.952579	FALSE	-0.283733	0.267023	0.99168	0.752968	1.30607	yes
Granulocyte count || id:ebi-a-GCST004614	Juvenile idiopathic arthritis || id:GCST90010715	MR Egger	120	-0.313692	0.263853	0.236871	FALSE	-0.830845	0.203461	0.730744	0.435681	1.22564	no
Granulocyte count || id:ebi-a-GCST004614	Juvenile idiopathic arthritis || id:GCST90010715	MR Egger	124	-0.385035	0.315987	0.225379	FALSE	-1.00437	0.234299	0.680427	0.366275	1.26402	yes
Granulocyte count || id:ebi-a-GCST004614	Juvenile idiopathic arthritis || id:GCST90010715	Simple mode	120	0.344577	0.319355	0.282779	FALSE	-0.281358	0.970513	1.41139	0.754758	2.6393	no
Granulocyte count || id:ebi-a-GCST004614	Juvenile idiopathic arthritis || id:GCST90010715	Simple mode	124	0.309562	0.28463	0.278901	FALSE	-0.248313	0.867438	1.36283	0.780115	2.3808	yes
Granulocyte count || id:ebi-a-GCST004614	Juvenile idiopathic arthritis || id:GCST90010715	Weighted median	120	-0.0824014	0.134679	0.540646	FALSE	-0.346371	0.181569	0.920902	0.70725	1.1991	no
Granulocyte count || id:ebi-a-GCST004614	Juvenile idiopathic arthritis || id:GCST90010715	Weighted median	124	-0.0131456	0.138223	0.924232	FALSE	-0.284062	0.257771	0.98694	0.75272	1.29404	yes
Granulocyte count || id:ebi-a-GCST004614	Juvenile idiopathic arthritis || id:GCST90010715	Weighted mode	120	-0.2229	0.171364	0.19586	FALSE	-0.558774	0.112973	0.800195	0.57191	1.1196	no
Granulocyte count || id:ebi-a-GCST004614	Juvenile idiopathic arthritis || id:GCST90010715	Weighted mode	124	-0.150185	0.174702	0.391648	FALSE	-0.492601	0.192232	0.860549	0.611035	1.21195	yes
Granulocyte count || id:ebi-a-GCST004614	multiple sclerosis || id:ieu-b-18	Inverse variance weighted	113	0.107516	0.101081	0.287485	FALSE	-0.0906038	0.305635	1.11351	0.91338	1.35749	no
Granulocyte count || id:ebi-a-GCST004614	multiple sclerosis || id:ieu-b-18	Inverse variance weighted	116	0.0290601	0.149504	0.845881	FALSE	-0.263968	0.322089	1.02949	0.767998	1.38001	yes
Granulocyte count || id:ebi-a-GCST004614	multiple sclerosis || id:ieu-b-18	MR Egger	113	0.0236763	0.235951	0.920252	FALSE	-0.438788	0.486141	1.02396	0.644817	1.62603	no
Granulocyte count || id:ebi-a-GCST004614	multiple sclerosis || id:ieu-b-18	MR Egger	116	-0.134092	0.347483	0.700294	FALSE	-0.815159	0.546975	0.87451	0.442569	1.72802	yes
Granulocyte count || id:ebi-a-GCST004614	multiple sclerosis || id:ieu-b-18	Simple mode	113	0.0639006	0.187749	0.734229	FALSE	-0.304087	0.431889	1.06599	0.737796	1.54016	no
Granulocyte count || id:ebi-a-GCST004614	multiple sclerosis || id:ieu-b-18	Simple mode	116	0.0493532	0.178456	0.782617	FALSE	-0.300421	0.399127	1.05059	0.740507	1.49052	yes
Granulocyte count || id:ebi-a-GCST004614	multiple sclerosis || id:ieu-b-18	Weighted median	113	0.00718504	0.0924898	0.938079	FALSE	-0.174095	0.188465	1.00721	0.840217	1.20739	no
Granulocyte count || id:ebi-a-GCST004614	multiple sclerosis || id:ieu-b-18	Weighted median	116	-0.0289915	0.0965656	0.764005	FALSE	-0.21826	0.160277	0.971425	0.803916	1.17384	yes
Granulocyte count || id:ebi-a-GCST004614	multiple sclerosis || id:ieu-b-18	Weighted mode	113	0.00191166	0.107716	0.985872	FALSE	-0.209212	0.213035	1.00191	0.811223	1.23743	no
Granulocyte count || id:ebi-a-GCST004614	multiple sclerosis || id:ieu-b-18	Weighted mode	116	0.00831686	0.103524	0.936108	FALSE	-0.194589	0.211223	1.00835	0.823173	1.23519	yes
Granulocyte count || id:ebi-a-GCST004614	Psoriasis || id:GCST90019016	Inverse variance weighted	120	-0.0749343	0.080211	0.350194	FALSE	-0.232148	0.0822794	0.927804	0.792829	1.08576	no
Granulocyte count || id:ebi-a-GCST004614	Psoriasis || id:GCST90019016	Inverse variance weighted	124	0.315353	0.182375	0.083783	FALSE	-0.042102	0.672808	1.37074	0.958772	1.95973	yes
Granulocyte count || id:ebi-a-GCST004614	Psoriasis || id:GCST90019016	MR Egger	120	-0.403144	0.17477	0.0228157	FALSE	-0.745693	-0.0605936	0.668216	0.474405	0.941206	no
Granulocyte count || id:ebi-a-GCST004614	Psoriasis || id:GCST90019016	MR Egger	124	0.561259	0.406559	0.169953	FALSE	-0.235596	1.35811	1.75288	0.790099	3.88885	yes
Granulocyte count || id:ebi-a-GCST004614	Psoriasis || id:GCST90019016	Simple mode	120	-0.135388	0.20319	0.506503	FALSE	-0.53364	0.262865	0.873377	0.586466	1.30065	no
Granulocyte count || id:ebi-a-GCST004614	Psoriasis || id:GCST90019016	Simple mode	124	-0.163161	0.192184	0.39754	FALSE	-0.539842	0.213519	0.849454	0.582841	1.23803	yes
Granulocyte count || id:ebi-a-GCST004614	Psoriasis || id:GCST90019016	Weighted median	120	-0.135501	0.0883945	0.125297	FALSE	-0.308754	0.0377521	0.873278	0.734361	1.03847	no
Granulocyte count || id:ebi-a-GCST004614	Psoriasis || id:GCST90019016	Weighted median	124	-0.128635	0.0898103	0.152059	FALSE	-0.304663	0.0473932	0.879295	0.737372	1.04853	yes
Granulocyte count || id:ebi-a-GCST004614	Psoriasis || id:GCST90019016	Weighted mode	120	-0.287933	0.112379	0.0116505	FALSE	-0.508196	-0.0676698	0.749812	0.60158	0.934569	no
Granulocyte count || id:ebi-a-GCST004614	Psoriasis || id:GCST90019016	Weighted mode	124	-0.25951	0.108023	0.0177847	FALSE	-0.471235	-0.047785	0.771429	0.624231	0.953339	yes
Granulocyte count || id:ebi-a-GCST004614	Rheumatoid arthritis || id:ebi-a-GCST002318	Inverse variance weighted	116	-0.0207189	0.137156	0.879928	FALSE	-0.289545	0.248107	0.979494	0.748604	1.2816	no
Granulocyte count || id:ebi-a-GCST004614	Rheumatoid arthritis || id:ebi-a-GCST002318	Inverse variance weighted	119	-0.0531677	0.140105	0.704328	FALSE	-0.327773	0.221438	0.948221	0.720526	1.24787	yes
Granulocyte count || id:ebi-a-GCST004614	Rheumatoid arthritis || id:ebi-a-GCST002318	MR Egger	116	-0.0953821	0.314542	0.762259	FALSE	-0.711885	0.52112	0.909026	0.490719	1.68391	no
Granulocyte count || id:ebi-a-GCST004614	Rheumatoid arthritis || id:ebi-a-GCST002318	MR Egger	119	-0.224785	0.319602	0.483249	FALSE	-0.851204	0.401634	0.798688	0.426901	1.49426	yes
Granulocyte count || id:ebi-a-GCST004614	Rheumatoid arthritis || id:ebi-a-GCST002318	Simple mode	116	0.295239	0.243698	0.228189	FALSE	-0.182409	0.772886	1.34345	0.833261	2.16601	no
Granulocyte count || id:ebi-a-GCST004614	Rheumatoid arthritis || id:ebi-a-GCST002318	Simple mode	119	0.316518	0.240088	0.189943	FALSE	-0.154054	0.78709	1.37234	0.857225	2.19699	yes
Granulocyte count || id:ebi-a-GCST004614	Rheumatoid arthritis || id:ebi-a-GCST002318	Weighted median	116	0.161934	0.0876224	0.0645895	FALSE	-0.00980593	0.333674	1.17578	0.990242	1.39609	no
Granulocyte count || id:ebi-a-GCST004614	Rheumatoid arthritis || id:ebi-a-GCST002318	Weighted median	119	0.159093	0.0863879	0.0655326	FALSE	-0.0102277	0.328413	1.17245	0.989824	1.38876	yes
Granulocyte count || id:ebi-a-GCST004614	Rheumatoid arthritis || id:ebi-a-GCST002318	Weighted mode	116	0.144465	0.106213	0.176444	FALSE	-0.0637125	0.352643	1.15542	0.938275	1.42282	no
Granulocyte count || id:ebi-a-GCST004614	Rheumatoid arthritis || id:ebi-a-GCST002318	Weighted mode	119	0.145466	0.115204	0.209194	FALSE	-0.0803343	0.371266	1.15658	0.922808	1.44957	yes
Granulocyte count || id:ebi-a-GCST004614	Sinusitis || id:J10_CHRONSINUSITIS	Inverse variance weighted	135	0.0339639	0.0455122	0.45551	FALSE	-0.0552399	0.123168	1.03455	0.946258	1.13107	no
Granulocyte count || id:ebi-a-GCST004614	Sinusitis || id:J10_CHRONSINUSITIS	Inverse variance weighted	139	0.0408264	0.0457243	0.371921	FALSE	-0.0487933	0.130446	1.04167	0.952378	1.13934	yes
Granulocyte count || id:ebi-a-GCST004614	Sinusitis || id:J10_CHRONSINUSITIS	MR Egger	135	0.0824144	0.102782	0.424076	FALSE	-0.119037	0.283866	1.08591	0.887775	1.32826	no
Granulocyte count || id:ebi-a-GCST004614	Sinusitis || id:J10_CHRONSINUSITIS	MR Egger	139	0.0686668	0.103816	0.50945	FALSE	-0.134813	0.272147	1.07108	0.873879	1.31278	yes
Granulocyte count || id:ebi-a-GCST004614	Sinusitis || id:J10_CHRONSINUSITIS	Simple mode	135	-0.132263	0.147615	0.37186	FALSE	-0.421588	0.157063	0.876111	0.656004	1.17007	no
Granulocyte count || id:ebi-a-GCST004614	Sinusitis || id:J10_CHRONSINUSITIS	Simple mode	139	-0.13268	0.142823	0.354522	FALSE	-0.412614	0.147254	0.875745	0.661918	1.15865	yes
Granulocyte count || id:ebi-a-GCST004614	Sinusitis || id:J10_CHRONSINUSITIS	Weighted median	135	0.0605238	0.0532151	0.255395	FALSE	-0.0437777	0.164825	1.06239	0.957167	1.17919	no
Granulocyte count || id:ebi-a-GCST004614	Sinusitis || id:J10_CHRONSINUSITIS	Weighted median	139	0.0610144	0.0517758	0.238623	FALSE	-0.0404661	0.162495	1.06291	0.960342	1.17644	yes
Granulocyte count || id:ebi-a-GCST004614	Sinusitis || id:J10_CHRONSINUSITIS	Weighted mode	135	0.106151	0.0750363	0.159489	FALSE	-0.0409207	0.253222	1.11199	0.959905	1.28817	no
Granulocyte count || id:ebi-a-GCST004614	Sinusitis || id:J10_CHRONSINUSITIS	Weighted mode	139	0.1236	0.0797318	0.123384	FALSE	-0.032674	0.279875	1.13156	0.967854	1.32296	yes
Granulocyte count || id:ebi-a-GCST004614	Systemic lupus erythematosus || id:ebi-a-GCST003156	Inverse variance weighted	113	-0.0244864	0.129186	0.849667	FALSE	-0.277691	0.228718	0.975811	0.757531	1.25699	no
Granulocyte count || id:ebi-a-GCST004614	Systemic lupus erythematosus || id:ebi-a-GCST003156	Inverse variance weighted	118	-0.3761	0.175509	0.0321201	FALSE	-0.720097	-0.0321029	0.686534	0.486705	0.968407	yes
Granulocyte count || id:ebi-a-GCST004614	Systemic lupus erythematosus || id:ebi-a-GCST003156	MR Egger	113	-0.187304	0.275388	0.497828	FALSE	-0.727064	0.352456	0.829192	0.483326	1.42256	no
Granulocyte count || id:ebi-a-GCST004614	Systemic lupus erythematosus || id:ebi-a-GCST003156	MR Egger	118	-0.67132	0.377153	0.0776997	FALSE	-1.41054	0.0679001	0.511034	0.244012	1.07026	yes
Granulocyte count || id:ebi-a-GCST004614	Systemic lupus erythematosus || id:ebi-a-GCST003156	Simple mode	113	-0.0654653	0.332155	0.844112	FALSE	-0.716489	0.585558	0.936632	0.488464	1.79599	no
Granulocyte count || id:ebi-a-GCST004614	Systemic lupus erythematosus || id:ebi-a-GCST003156	Simple mode	118	-0.0564557	0.328598	0.863886	FALSE	-0.700508	0.587597	0.945108	0.496333	1.79966	yes
Granulocyte count || id:ebi-a-GCST004614	Systemic lupus erythematosus || id:ebi-a-GCST003156	Weighted median	113	-0.114862	0.157959	0.467125	FALSE	-0.424463	0.194738	0.891489	0.654121	1.21499	no
Granulocyte count || id:ebi-a-GCST004614	Systemic lupus erythematosus || id:ebi-a-GCST003156	Weighted median	118	-0.140604	0.161127	0.382864	FALSE	-0.456414	0.175205	0.868833	0.633552	1.19149	yes
Granulocyte count || id:ebi-a-GCST004614	Systemic lupus erythematosus || id:ebi-a-GCST003156	Weighted mode	113	-0.156073	0.160627	0.333321	FALSE	-0.470902	0.158757	0.855497	0.624439	1.17205	no
Granulocyte count || id:ebi-a-GCST004614	Systemic lupus erythematosus || id:ebi-a-GCST003156	Weighted mode	118	-0.149221	0.155769	0.340056	FALSE	-0.454529	0.156086	0.861378	0.634747	1.16893	yes
Granulocyte count || id:ebi-a-GCST004614	Type 1 diabetes || id:ebi-a-GCST010681	Inverse variance weighted	133	-0.0948625	0.152874	0.534909	FALSE	-0.394495	0.20477	0.909498	0.674021	1.22724	no
Granulocyte count || id:ebi-a-GCST004614	Type 1 diabetes || id:ebi-a-GCST010681	Inverse variance weighted	137	-0.290821	0.17602	0.0984926	FALSE	-0.635819	0.0541778	0.74765	0.529501	1.05567	yes
Granulocyte count || id:ebi-a-GCST004614	Type 1 diabetes || id:ebi-a-GCST010681	MR Egger	133	0.124822	0.345872	0.718762	FALSE	-0.553087	0.80273	1.13295	0.575172	2.23163	no
Granulocyte count || id:ebi-a-GCST004614	Type 1 diabetes || id:ebi-a-GCST010681	MR Egger	137	-0.308835	0.399966	0.441374	FALSE	-1.09277	0.475099	0.734302	0.335287	1.60817	yes
Granulocyte count || id:ebi-a-GCST004614	Type 1 diabetes || id:ebi-a-GCST010681	Simple mode	133	-0.0878714	0.289334	0.761833	FALSE	-0.654966	0.479224	0.915879	0.519459	1.61482	no
Granulocyte count || id:ebi-a-GCST004614	Type 1 diabetes || id:ebi-a-GCST010681	Simple mode	137	-0.0830356	0.233702	0.722912	FALSE	-0.541092	0.375021	0.920318	0.582112	1.45502	yes
Granulocyte count || id:ebi-a-GCST004614	Type 1 diabetes || id:ebi-a-GCST010681	Weighted median	133	0.104426	0.115708	0.36679	FALSE	-0.122361	0.331213	1.11007	0.884829	1.39266	no
Granulocyte count || id:ebi-a-GCST004614	Type 1 diabetes || id:ebi-a-GCST010681	Weighted median	137	-0.00905978	0.113806	0.93655	FALSE	-0.23212	0.214	0.990981	0.792851	1.23862	yes
Granulocyte count || id:ebi-a-GCST004614	Type 1 diabetes || id:ebi-a-GCST010681	Weighted mode	133	0.0101244	0.144393	0.944207	FALSE	-0.272886	0.293135	1.01018	0.76118	1.34062	no
Granulocyte count || id:ebi-a-GCST004614	Type 1 diabetes || id:ebi-a-GCST010681	Weighted mode	137	0.0150789	0.138107	0.913219	FALSE	-0.255612	0.285769	1.01519	0.774443	1.33079	yes
Granulocyte count || id:ebi-a-GCST004614	Ulcerative colitis || id:ebi-a-GCST004133	Inverse variance weighted	119	-0.0115345	0.0945253	0.902879	FALSE	-0.196804	0.173735	0.988532	0.821351	1.18974	no
Granulocyte count || id:ebi-a-GCST004614	Ulcerative colitis || id:ebi-a-GCST004133	Inverse variance weighted	121	-0.0305502	0.0926262	0.741534	FALSE	-0.212098	0.150997	0.969912	0.808886	1.16299	yes
Granulocyte count || id:ebi-a-GCST004614	Ulcerative colitis || id:ebi-a-GCST004133	MR Egger	119	-0.564563	0.202094	0.00609253	FALSE	-0.960667	-0.168459	0.568609	0.382638	0.844966	no
Granulocyte count || id:ebi-a-GCST004614	Ulcerative colitis || id:ebi-a-GCST004133	MR Egger	121	-0.582178	0.197812	0.00390775	FALSE	-0.969889	-0.194466	0.55868	0.379125	0.823274	yes
Granulocyte count || id:ebi-a-GCST004614	Ulcerative colitis || id:ebi-a-GCST004133	Simple mode	119	0.024184	0.196728	0.902371	FALSE	-0.361403	0.409771	1.02448	0.696698	1.50647	no
Granulocyte count || id:ebi-a-GCST004614	Ulcerative colitis || id:ebi-a-GCST004133	Simple mode	121	-0.00474813	0.193104	0.980424	FALSE	-0.383231	0.373735	0.995263	0.681655	1.45315	yes
Granulocyte count || id:ebi-a-GCST004614	Ulcerative colitis || id:ebi-a-GCST004133	Weighted median	119	-0.0748461	0.0881669	0.395929	FALSE	-0.247653	0.097961	0.927886	0.780631	1.10292	no
Granulocyte count || id:ebi-a-GCST004614	Ulcerative colitis || id:ebi-a-GCST004133	Weighted median	121	-0.105241	0.0859428	0.220746	FALSE	-0.273689	0.063207	0.900108	0.760569	1.06525	yes
Granulocyte count || id:ebi-a-GCST004614	Ulcerative colitis || id:ebi-a-GCST004133	Weighted mode	119	-0.0327267	0.180782	0.856656	FALSE	-0.38706	0.321606	0.967803	0.679051	1.37934	no
Granulocyte count || id:ebi-a-GCST004614	Ulcerative colitis || id:ebi-a-GCST004133	Weighted mode	121	-0.061669	0.154558	0.6906	FALSE	-0.364603	0.241265	0.940194	0.694473	1.27286	yes
Granulocyte percentage of myeloid white cells || id:ebi-a-GCST004608	Ankylosing spondylitis || id:M13_ANKYLOSPON	Inverse variance weighted	149	0.103134	0.070533	0.143685	FALSE	-0.035111	0.241378	1.10864	0.965498	1.273	no
Granulocyte percentage of myeloid white cells || id:ebi-a-GCST004608	Ankylosing spondylitis || id:M13_ANKYLOSPON	Inverse variance weighted	150	0.181733	0.102311	0.0756868	FALSE	-0.0187966	0.382263	1.19929	0.981379	1.4656	yes
Granulocyte percentage of myeloid white cells || id:ebi-a-GCST004608	Ankylosing spondylitis || id:M13_ANKYLOSPON	MR Egger	149	0.0148966	0.141278	0.916169	FALSE	-0.262007	0.291801	1.01501	0.769505	1.33884	no
Granulocyte percentage of myeloid white cells || id:ebi-a-GCST004608	Ankylosing spondylitis || id:M13_ANKYLOSPON	MR Egger	150	0.103524	0.205674	0.615474	FALSE	-0.299598	0.506646	1.10907	0.741116	1.65971	yes
Granulocyte percentage of myeloid white cells || id:ebi-a-GCST004608	Ankylosing spondylitis || id:M13_ANKYLOSPON	Simple mode	149	0.111179	0.225666	0.622975	FALSE	-0.331126	0.553484	1.1176	0.718115	1.7393	no
Granulocyte percentage of myeloid white cells || id:ebi-a-GCST004608	Ankylosing spondylitis || id:M13_ANKYLOSPON	Simple mode	150	0.119319	0.21882	0.586372	FALSE	-0.309568	0.548207	1.12673	0.733764	1.73015	yes
Granulocyte percentage of myeloid white cells || id:ebi-a-GCST004608	Ankylosing spondylitis || id:M13_ANKYLOSPON	Weighted median	149	0.070184	0.0967626	0.468255	FALSE	-0.119471	0.259839	1.07271	0.88739	1.29672	no
Granulocyte percentage of myeloid white cells || id:ebi-a-GCST004608	Ankylosing spondylitis || id:M13_ANKYLOSPON	Weighted median	150	0.0731493	0.0977775	0.454388	FALSE	-0.118495	0.264793	1.07589	0.888257	1.30316	yes
Granulocyte percentage of myeloid white cells || id:ebi-a-GCST004608	Ankylosing spondylitis || id:M13_ANKYLOSPON	Weighted mode	149	0.07351	0.137339	0.593285	FALSE	-0.195675	0.342695	1.07628	0.822279	1.40874	no
Granulocyte percentage of myeloid white cells || id:ebi-a-GCST004608	Ankylosing spondylitis || id:M13_ANKYLOSPON	Weighted mode	150	0.0894849	0.137932	0.517491	FALSE	-0.180861	0.359831	1.09361	0.834551	1.43309	yes
Granulocyte percentage of myeloid white cells || id:ebi-a-GCST004608	Asthma || id:ebi-a-GCST90014325	Inverse variance weighted	162	0.0211568	0.0282559	0.454002	FALSE	-0.0342247	0.0765383	1.02138	0.966354	1.07954	no
Granulocyte percentage of myeloid white cells || id:ebi-a-GCST004608	Asthma || id:ebi-a-GCST90014325	Inverse variance weighted	165	0.026658	0.0321126	0.406458	FALSE	-0.0362826	0.0895987	1.02702	0.964368	1.09374	yes
Granulocyte percentage of myeloid white cells || id:ebi-a-GCST004608	Asthma || id:ebi-a-GCST90014325	MR Egger	162	0.00559001	0.0579346	0.923254	FALSE	-0.107962	0.119142	1.00561	0.897662	1.12653	no
Granulocyte percentage of myeloid white cells || id:ebi-a-GCST004608	Asthma || id:ebi-a-GCST90014325	MR Egger	165	-0.0128823	0.0658686	0.845186	FALSE	-0.141985	0.11622	0.9872	0.867635	1.12324	yes
Granulocyte percentage of myeloid white cells || id:ebi-a-GCST004608	Asthma || id:ebi-a-GCST90014325	Simple mode	162	-0.0780609	0.0544956	0.153961	FALSE	-0.184872	0.0287505	0.924908	0.83121	1.02917	no
Granulocyte percentage of myeloid white cells || id:ebi-a-GCST004608	Asthma || id:ebi-a-GCST90014325	Simple mode	165	-0.0733432	0.0582888	0.210081	FALSE	-0.187589	0.0409027	0.929282	0.828955	1.04175	yes
Granulocyte percentage of myeloid white cells || id:ebi-a-GCST004608	Asthma || id:ebi-a-GCST90014325	Weighted median	162	-0.0270889	0.0264009	0.304864	FALSE	-0.0788346	0.0246568	0.973275	0.924193	1.02496	no
Granulocyte percentage of myeloid white cells || id:ebi-a-GCST004608	Asthma || id:ebi-a-GCST90014325	Weighted median	165	-0.0270228	0.0263606	0.305308	FALSE	-0.0786896	0.0246441	0.973339	0.924327	1.02495	yes
Granulocyte percentage of myeloid white cells || id:ebi-a-GCST004608	Asthma || id:ebi-a-GCST90014325	Weighted mode	162	-0.0477379	0.0320333	0.138112	FALSE	-0.110523	0.0150473	0.953384	0.895366	1.01516	no
Granulocyte percentage of myeloid white cells || id:ebi-a-GCST004608	Asthma || id:ebi-a-GCST90014325	Weighted mode	165	-0.0438743	0.0321086	0.173673	FALSE	-0.106807	0.0190585	0.957074	0.898699	1.01924	yes
Granulocyte percentage of myeloid white cells || id:ebi-a-GCST004608	Asthma || id:GCST006862	Inverse variance weighted	111	0.0153982	0.0526296	0.769846	FALSE	-0.0877558	0.118552	1.01552	0.915985	1.12587	no
Granulocyte percentage of myeloid white cells || id:ebi-a-GCST004608	Asthma || id:GCST006862	Inverse variance weighted	112	0.0300019	0.0530104	0.571419	FALSE	-0.0738984	0.133902	1.03046	0.928766	1.14328	yes
Granulocyte percentage of myeloid white cells || id:ebi-a-GCST004608	Asthma || id:GCST006862	MR Egger	111	0.276598	0.122416	0.0258419	FALSE	0.0366616	0.516533	1.31864	1.03734	1.67621	no
Granulocyte percentage of myeloid white cells || id:ebi-a-GCST004608	Asthma || id:GCST006862	MR Egger	112	0.301995	0.123559	0.0161086	FALSE	0.0598196	0.54417	1.35255	1.06165	1.72318	yes
Granulocyte percentage of myeloid white cells || id:ebi-a-GCST004608	Asthma || id:GCST006862	Simple mode	111	-0.112789	0.129452	0.385499	FALSE	-0.366515	0.140937	0.893339	0.693146	1.15135	no
Granulocyte percentage of myeloid white cells || id:ebi-a-GCST004608	Asthma || id:GCST006862	Simple mode	112	-0.104413	0.127996	0.416388	FALSE	-0.355285	0.146459	0.900853	0.700974	1.15773	yes
Granulocyte percentage of myeloid white cells || id:ebi-a-GCST004608	Asthma || id:GCST006862	Weighted median	111	-0.0446737	0.064951	0.491575	FALSE	-0.171978	0.0826304	0.956309	0.841998	1.08614	no
Granulocyte percentage of myeloid white cells || id:ebi-a-GCST004608	Asthma || id:GCST006862	Weighted median	112	-0.0368416	0.062214	0.553733	FALSE	-0.158781	0.0850979	0.963829	0.853183	1.08882	yes
Granulocyte percentage of myeloid white cells || id:ebi-a-GCST004608	Asthma || id:GCST006862	Weighted mode	111	-0.058327	0.0815655	0.476066	FALSE	-0.218195	0.101541	0.943341	0.803968	1.10688	no
Granulocyte percentage of myeloid white cells || id:ebi-a-GCST004608	Asthma || id:GCST006862	Weighted mode	112	-0.0588158	0.0759312	0.440227	FALSE	-0.207641	0.0900095	0.94288	0.812499	1.09418	yes
Granulocyte percentage of myeloid white cells || id:ebi-a-GCST004608	Crohn's disease || id:ebi-a-GCST004132	Inverse variance weighted	136	0.116308	0.0865897	0.179203	FALSE	-0.0534074	0.286024	1.12334	0.947994	1.33112	no
Granulocyte percentage of myeloid white cells || id:ebi-a-GCST004608	Crohn's disease || id:ebi-a-GCST004132	Inverse variance weighted	138	0.13115	0.0863646	0.128872	FALSE	-0.0381243	0.300425	1.14014	0.962593	1.35043	yes
Granulocyte percentage of myeloid white cells || id:ebi-a-GCST004608	Crohn's disease || id:ebi-a-GCST004132	MR Egger	136	-0.0152163	0.180502	0.932944	FALSE	-0.369001	0.338568	0.984899	0.691425	1.40294	no
Granulocyte percentage of myeloid white cells || id:ebi-a-GCST004608	Crohn's disease || id:ebi-a-GCST004132	MR Egger	138	-0.00545059	0.180921	0.97601	FALSE	-0.360056	0.349155	0.994564	0.697637	1.41787	yes
Granulocyte percentage of myeloid white cells || id:ebi-a-GCST004608	Crohn's disease || id:ebi-a-GCST004132	Simple mode	136	-0.126655	0.247077	0.609059	FALSE	-0.610925	0.357615	0.881038	0.542848	1.42991	no
Granulocyte percentage of myeloid white cells || id:ebi-a-GCST004608	Crohn's disease || id:ebi-a-GCST004132	Simple mode	138	-0.102647	0.224948	0.648886	FALSE	-0.543546	0.338251	0.902445	0.580686	1.40249	yes
Granulocyte percentage of myeloid white cells || id:ebi-a-GCST004608	Crohn's disease || id:ebi-a-GCST004132	Weighted median	136	0.0647213	0.07678	0.399259	FALSE	-0.0857675	0.21521	1.06686	0.917808	1.24012	no
Granulocyte percentage of myeloid white cells || id:ebi-a-GCST004608	Crohn's disease || id:ebi-a-GCST004132	Weighted median	138	0.0673158	0.0790772	0.394621	FALSE	-0.0876755	0.222307	1.06963	0.916058	1.24895	yes
Granulocyte percentage of myeloid white cells || id:ebi-a-GCST004608	Crohn's disease || id:ebi-a-GCST004132	Weighted mode	136	-0.055385	0.139097	0.691131	FALSE	-0.328016	0.217246	0.946121	0.720352	1.24265	no
Granulocyte percentage of myeloid white cells || id:ebi-a-GCST004608	Crohn's disease || id:ebi-a-GCST004132	Weighted mode	138	-0.0314179	0.144086	0.827715	FALSE	-0.313826	0.25099	0.969071	0.730646	1.2853	yes
Granulocyte percentage of myeloid white cells || id:ebi-a-GCST004608	Eczema || id:GCST90244787	Inverse variance weighted	152	0.00482479	0.0237443	0.83898	FALSE	-0.041714	0.0513636	1.00484	0.959144	1.05271	no
Granulocyte percentage of myeloid white cells || id:ebi-a-GCST004608	Eczema || id:GCST90244787	Inverse variance weighted	154	0.00179492	0.0235893	0.939347	FALSE	-0.04444	0.0480299	1.0018	0.956533	1.0492	yes
Granulocyte percentage of myeloid white cells || id:ebi-a-GCST004608	Eczema || id:GCST90244787	MR Egger	152	-0.0125022	0.0488315	0.798281	FALSE	-0.108212	0.0832075	0.987576	0.897437	1.08677	no
Granulocyte percentage of myeloid white cells || id:ebi-a-GCST004608	Eczema || id:GCST90244787	MR Egger	154	-0.014643	0.0486332	0.763757	FALSE	-0.109964	0.0806781	0.985464	0.895866	1.08402	yes
Granulocyte percentage of myeloid white cells || id:ebi-a-GCST004608	Eczema || id:GCST90244787	Simple mode	152	0.118694	0.0741531	0.11154	FALSE	-0.0266455	0.264035	1.12603	0.973706	1.30217	no
Granulocyte percentage of myeloid white cells || id:ebi-a-GCST004608	Eczema || id:GCST90244787	Simple mode	154	0.115483	0.0688609	0.0955742	FALSE	-0.0194841	0.250451	1.12242	0.980705	1.2846	yes
Granulocyte percentage of myeloid white cells || id:ebi-a-GCST004608	Eczema || id:GCST90244787	Weighted median	152	-0.00833193	0.0297953	0.779755	FALSE	-0.0667308	0.0500669	0.991703	0.935447	1.05134	no
Granulocyte percentage of myeloid white cells || id:ebi-a-GCST004608	Eczema || id:GCST90244787	Weighted median	154	-0.00881917	0.0307082	0.773965	FALSE	-0.0690073	0.051369	0.99122	0.93332	1.05271	yes
Granulocyte percentage of myeloid white cells || id:ebi-a-GCST004608	Eczema || id:GCST90244787	Weighted mode	152	-0.00802384	0.0453919	0.859927	FALSE	-0.0969919	0.0809442	0.992008	0.907563	1.08431	no
Granulocyte percentage of myeloid white cells || id:ebi-a-GCST004608	Eczema || id:GCST90244787	Weighted mode	154	-0.0114811	0.0424814	0.787322	FALSE	-0.0947446	0.0717824	0.988585	0.909605	1.07442	yes
Granulocyte percentage of myeloid white cells || id:ebi-a-GCST004608	Eczema || id:L12_ATOPIC	Inverse variance weighted	149	0.0433843	0.0456505	0.341931	FALSE	-0.0460908	0.132859	1.04434	0.954955	1.14209	no
Granulocyte percentage of myeloid white cells || id:ebi-a-GCST004608	Eczema || id:L12_ATOPIC	Inverse variance weighted	150	0.0346171	0.0459164	0.450899	FALSE	-0.055379	0.124613	1.03522	0.946127	1.13271	yes
Granulocyte percentage of myeloid white cells || id:ebi-a-GCST004608	Eczema || id:L12_ATOPIC	MR Egger	149	0.0122597	0.0909991	0.893015	FALSE	-0.166099	0.190618	1.01234	0.846963	1.21	no
Granulocyte percentage of myeloid white cells || id:ebi-a-GCST004608	Eczema || id:L12_ATOPIC	MR Egger	150	0.00252893	0.0918099	0.978062	FALSE	-0.177419	0.182476	1.00253	0.837429	1.20019	yes
Granulocyte percentage of myeloid white cells || id:ebi-a-GCST004608	Eczema || id:L12_ATOPIC	Simple mode	149	0.0773138	0.116297	0.507217	FALSE	-0.150629	0.305257	1.08038	0.860167	1.35697	no
Granulocyte percentage of myeloid white cells || id:ebi-a-GCST004608	Eczema || id:L12_ATOPIC	Simple mode	150	0.0736736	0.134199	0.583836	FALSE	-0.189356	0.336704	1.07646	0.827491	1.40032	yes
Granulocyte percentage of myeloid white cells || id:ebi-a-GCST004608	Eczema || id:L12_ATOPIC	Weighted median	149	0.0486011	0.050138	0.332372	FALSE	-0.0496693	0.146872	1.0498	0.951544	1.15821	no
Granulocyte percentage of myeloid white cells || id:ebi-a-GCST004608	Eczema || id:L12_ATOPIC	Weighted median	150	0.0470717	0.05171	0.362663	FALSE	-0.0542798	0.148423	1.0482	0.947167	1.16	yes
Granulocyte percentage of myeloid white cells || id:ebi-a-GCST004608	Eczema || id:L12_ATOPIC	Weighted mode	149	0.0608592	0.0859799	0.480164	FALSE	-0.107661	0.22938	1.06275	0.897932	1.25782	no
Granulocyte percentage of myeloid white cells || id:ebi-a-GCST004608	Eczema || id:L12_ATOPIC	Weighted mode	150	0.0571808	0.0839136	0.49666	FALSE	-0.10729	0.221651	1.05885	0.898265	1.24814	yes
Granulocyte percentage of myeloid white cells || id:ebi-a-GCST004608	Eosinophilic esophagitis || id:GCST90027899	Inverse variance weighted	137	0.0589577	0.11076	0.594517	FALSE	-0.158132	0.276047	1.06073	0.853737	1.31791	no
Granulocyte percentage of myeloid white cells || id:ebi-a-GCST004608	Eosinophilic esophagitis || id:GCST90027899	Inverse variance weighted	138	0.0685995	0.110054	0.533072	FALSE	-0.147107	0.284306	1.07101	0.863202	1.32884	yes
Granulocyte percentage of myeloid white cells || id:ebi-a-GCST004608	Eosinophilic esophagitis || id:GCST90027899	MR Egger	137	0.34009	0.226111	0.134895	FALSE	-0.103087	0.783267	1.40507	0.902048	2.18861	no
Granulocyte percentage of myeloid white cells || id:ebi-a-GCST004608	Eosinophilic esophagitis || id:GCST90027899	MR Egger	138	0.351848	0.225401	0.120851	FALSE	-0.0899384	0.793634	1.42169	0.913987	2.21142	yes
Granulocyte percentage of myeloid white cells || id:ebi-a-GCST004608	Eosinophilic esophagitis || id:GCST90027899	Simple mode	137	0.185367	0.346901	0.593971	FALSE	-0.49456	0.865294	1.20366	0.609839	2.3757	no
Granulocyte percentage of myeloid white cells || id:ebi-a-GCST004608	Eosinophilic esophagitis || id:GCST90027899	Simple mode	138	0.210065	0.347123	0.546073	FALSE	-0.470295	0.890426	1.23376	0.624818	2.43617	yes
Granulocyte percentage of myeloid white cells || id:ebi-a-GCST004608	Eosinophilic esophagitis || id:GCST90027899	Weighted median	137	0.136058	0.149299	0.362132	FALSE	-0.156568	0.428683	1.14575	0.855073	1.53523	no
Granulocyte percentage of myeloid white cells || id:ebi-a-GCST004608	Eosinophilic esophagitis || id:GCST90027899	Weighted median	138	0.155626	0.141503	0.271419	FALSE	-0.121721	0.432972	1.16839	0.885395	1.54183	yes
Granulocyte percentage of myeloid white cells || id:ebi-a-GCST004608	Eosinophilic esophagitis || id:GCST90027899	Weighted mode	137	0.210356	0.223288	0.34782	FALSE	-0.227288	0.648	1.23412	0.796691	1.91171	no
Granulocyte percentage of myeloid white cells || id:ebi-a-GCST004608	Eosinophilic esophagitis || id:GCST90027899	Weighted mode	138	0.23517	0.214308	0.274414	FALSE	-0.184873	0.655213	1.26512	0.83121	1.92555	yes
Granulocyte percentage of myeloid white cells || id:ebi-a-GCST004608	Inflammatory bowel disease || id:ebi-a-GCST004131	Inverse variance weighted	136	0.0720507	0.0752714	0.338461	FALSE	-0.0754813	0.219583	1.07471	0.927297	1.24556	no
Granulocyte percentage of myeloid white cells || id:ebi-a-GCST004608	Inflammatory bowel disease || id:ebi-a-GCST004131	Inverse variance weighted	138	0.0666139	0.0743013	0.369966	FALSE	-0.0790167	0.212245	1.06888	0.924025	1.23645	yes
Granulocyte percentage of myeloid white cells || id:ebi-a-GCST004608	Inflammatory bowel disease || id:ebi-a-GCST004131	MR Egger	136	-0.12066	0.155969	0.440521	FALSE	-0.42636	0.18504	0.886335	0.652881	1.20327	no
Granulocyte percentage of myeloid white cells || id:ebi-a-GCST004608	Inflammatory bowel disease || id:ebi-a-GCST004131	MR Egger	138	-0.12658	0.15472	0.414718	FALSE	-0.429832	0.176672	0.881103	0.650618	1.19324	yes
Granulocyte percentage of myeloid white cells || id:ebi-a-GCST004608	Inflammatory bowel disease || id:ebi-a-GCST004131	Simple mode	136	-0.0921969	0.174704	0.598551	FALSE	-0.434616	0.250222	0.911926	0.647513	1.28431	no
Granulocyte percentage of myeloid white cells || id:ebi-a-GCST004608	Inflammatory bowel disease || id:ebi-a-GCST004131	Simple mode	138	-0.115519	0.170706	0.499726	FALSE	-0.450103	0.219064	0.890903	0.637563	1.24491	yes
Granulocyte percentage of myeloid white cells || id:ebi-a-GCST004608	Inflammatory bowel disease || id:ebi-a-GCST004131	Weighted median	136	0.0278159	0.0618971	0.65315	FALSE	-0.0935023	0.149134	1.02821	0.910736	1.16083	no
Granulocyte percentage of myeloid white cells || id:ebi-a-GCST004608	Inflammatory bowel disease || id:ebi-a-GCST004131	Weighted median	138	0.0236767	0.0583237	0.684777	FALSE	-0.0906377	0.137991	1.02396	0.913349	1.14797	yes
Granulocyte percentage of myeloid white cells || id:ebi-a-GCST004608	Inflammatory bowel disease || id:ebi-a-GCST004131	Weighted mode	136	-0.0415359	0.101093	0.68182	FALSE	-0.239678	0.156606	0.959315	0.786881	1.16954	no
Granulocyte percentage of myeloid white cells || id:ebi-a-GCST004608	Inflammatory bowel disease || id:ebi-a-GCST004131	Weighted mode	138	-0.0649309	0.0937589	0.489776	FALSE	-0.248698	0.118837	0.937132	0.779815	1.12619	yes
Granulocyte percentage of myeloid white cells || id:ebi-a-GCST004608	Juvenile idiopathic arthritis || id:GCST90010715	Inverse variance weighted	130	0.0236037	0.0756035	0.754886	FALSE	-0.124579	0.171786	1.02388	0.882868	1.18742	no
Granulocyte percentage of myeloid white cells || id:ebi-a-GCST004608	Juvenile idiopathic arthritis || id:GCST90010715	Inverse variance weighted	131	0.0450519	0.0770138	0.558558	FALSE	-0.105895	0.195999	1.04608	0.899519	1.21653	yes
Granulocyte percentage of myeloid white cells || id:ebi-a-GCST004608	Juvenile idiopathic arthritis || id:GCST90010715	MR Egger	130	0.0698392	0.160281	0.663767	FALSE	-0.244312	0.38399	1.07234	0.783243	1.46813	no
Granulocyte percentage of myeloid white cells || id:ebi-a-GCST004608	Juvenile idiopathic arthritis || id:GCST90010715	MR Egger	131	0.099248	0.163763	0.545549	FALSE	-0.221728	0.420224	1.10434	0.801133	1.5223	yes
Granulocyte percentage of myeloid white cells || id:ebi-a-GCST004608	Juvenile idiopathic arthritis || id:GCST90010715	Simple mode	130	0.0161087	0.268098	0.952181	FALSE	-0.509363	0.54158	1.01624	0.600878	1.71872	no
Granulocyte percentage of myeloid white cells || id:ebi-a-GCST004608	Juvenile idiopathic arthritis || id:GCST90010715	Simple mode	131	0.0164996	0.26856	0.951105	FALSE	-0.509878	0.542877	1.01664	0.600569	1.72095	yes
Granulocyte percentage of myeloid white cells || id:ebi-a-GCST004608	Juvenile idiopathic arthritis || id:GCST90010715	Weighted median	130	-0.0160225	0.121969	0.895486	FALSE	-0.255082	0.223037	0.984105	0.774853	1.24987	no
Granulocyte percentage of myeloid white cells || id:ebi-a-GCST004608	Juvenile idiopathic arthritis || id:GCST90010715	Weighted median	131	-0.011745	0.123714	0.924365	FALSE	-0.254225	0.230735	0.988324	0.775517	1.25953	yes
Granulocyte percentage of myeloid white cells || id:ebi-a-GCST004608	Juvenile idiopathic arthritis || id:GCST90010715	Weighted mode	130	-0.0321805	0.191105	0.866539	FALSE	-0.406747	0.342386	0.968332	0.665813	1.4083	no
Granulocyte percentage of myeloid white cells || id:ebi-a-GCST004608	Juvenile idiopathic arthritis || id:GCST90010715	Weighted mode	131	-0.03197	0.197896	0.871911	FALSE	-0.419846	0.355906	0.968536	0.657148	1.42747	yes
Granulocyte percentage of myeloid white cells || id:ebi-a-GCST004608	multiple sclerosis || id:ieu-b-18	Inverse variance weighted	120	-0.0661978	0.0692806	0.339324	FALSE	-0.201988	0.0695922	0.935946	0.817105	1.07207	no
Granulocyte percentage of myeloid white cells || id:ebi-a-GCST004608	multiple sclerosis || id:ieu-b-18	Inverse variance weighted	121	-0.174762	0.106714	0.101492	FALSE	-0.383922	0.0343982	0.839657	0.681184	1.035	yes
Granulocyte percentage of myeloid white cells || id:ebi-a-GCST004608	multiple sclerosis || id:ieu-b-18	MR Egger	120	-0.00385793	0.162691	0.981121	FALSE	-0.322733	0.315017	0.99615	0.724167	1.37028	no
Granulocyte percentage of myeloid white cells || id:ebi-a-GCST004608	multiple sclerosis || id:ieu-b-18	MR Egger	121	-0.191797	0.251605	0.447393	FALSE	-0.684942	0.301349	0.825475	0.504119	1.35168	yes
Granulocyte percentage of myeloid white cells || id:ebi-a-GCST004608	multiple sclerosis || id:ieu-b-18	Simple mode	120	0.106503	0.184674	0.565227	FALSE	-0.255459	0.468465	1.11238	0.774561	1.59754	no
Granulocyte percentage of myeloid white cells || id:ebi-a-GCST004608	multiple sclerosis || id:ieu-b-18	Simple mode	121	0.104861	0.177161	0.555031	FALSE	-0.242373	0.452096	1.11056	0.784763	1.5716	yes
Granulocyte percentage of myeloid white cells || id:ebi-a-GCST004608	multiple sclerosis || id:ieu-b-18	Weighted median	120	-0.0207821	0.0823942	0.800865	FALSE	-0.182275	0.14071	0.979432	0.833372	1.15109	no
Granulocyte percentage of myeloid white cells || id:ebi-a-GCST004608	multiple sclerosis || id:ieu-b-18	Weighted median	121	-0.0210045	0.0823158	0.798592	FALSE	-0.182343	0.140334	0.979215	0.833315	1.15066	yes
Granulocyte percentage of myeloid white cells || id:ebi-a-GCST004608	multiple sclerosis || id:ieu-b-18	Weighted mode	120	0.041235	0.103171	0.690112	FALSE	-0.160981	0.243451	1.0421	0.851308	1.27564	no
Granulocyte percentage of myeloid white cells || id:ebi-a-GCST004608	multiple sclerosis || id:ieu-b-18	Weighted mode	121	0.0284433	0.105007	0.786957	FALSE	-0.177371	0.234258	1.02885	0.837469	1.26397	yes
Granulocyte percentage of myeloid white cells || id:ebi-a-GCST004608	Psoriasis || id:GCST90019016	Inverse variance weighted	137	0.0388375	0.0606549	0.521976	FALSE	-0.0800461	0.157721	1.0396	0.923074	1.17084	no
Granulocyte percentage of myeloid white cells || id:ebi-a-GCST004608	Psoriasis || id:GCST90019016	Inverse variance weighted	139	0.183822	0.11606	0.113228	FALSE	-0.0436558	0.4113	1.2018	0.957283	1.50878	yes
Granulocyte percentage of myeloid white cells || id:ebi-a-GCST004608	Psoriasis || id:GCST90019016	MR Egger	137	-0.067717	0.12766	0.596674	FALSE	-0.317931	0.182497	0.934525	0.727653	1.20021	no
Granulocyte percentage of myeloid white cells || id:ebi-a-GCST004608	Psoriasis || id:GCST90019016	MR Egger	139	0.0424469	0.246228	0.863386	FALSE	-0.44016	0.525054	1.04336	0.643933	1.69055	yes
Granulocyte percentage of myeloid white cells || id:ebi-a-GCST004608	Psoriasis || id:GCST90019016	Simple mode	137	0.194347	0.165484	0.242281	FALSE	-0.130001	0.518694	1.21452	0.878094	1.67983	no
Granulocyte percentage of myeloid white cells || id:ebi-a-GCST004608	Psoriasis || id:GCST90019016	Simple mode	139	0.178829	0.164049	0.277573	FALSE	-0.142708	0.500366	1.19582	0.867007	1.64932	yes
Granulocyte percentage of myeloid white cells || id:ebi-a-GCST004608	Psoriasis || id:GCST90019016	Weighted median	137	0.0918385	0.0762601	0.228481	FALSE	-0.0576313	0.241308	1.09619	0.943998	1.27291	no
Granulocyte percentage of myeloid white cells || id:ebi-a-GCST004608	Psoriasis || id:GCST90019016	Weighted median	139	0.0929659	0.0769831	0.227196	FALSE	-0.057921	0.243853	1.09742	0.943724	1.27616	yes
Granulocyte percentage of myeloid white cells || id:ebi-a-GCST004608	Psoriasis || id:GCST90019016	Weighted mode	137	0.15164	0.144319	0.295247	FALSE	-0.131225	0.434504	1.16374	0.87702	1.5442	no
Granulocyte percentage of myeloid white cells || id:ebi-a-GCST004608	Psoriasis || id:GCST90019016	Weighted mode	139	0.145777	0.136155	0.286189	FALSE	-0.121088	0.412641	1.15694	0.885956	1.5108	yes
Granulocyte percentage of myeloid white cells || id:ebi-a-GCST004608	Rheumatoid arthritis || id:ebi-a-GCST002318	Inverse variance weighted	130	0.026171	0.056446	0.642901	FALSE	-0.0844631	0.136805	1.02652	0.919006	1.1466	no
Granulocyte percentage of myeloid white cells || id:ebi-a-GCST004608	Rheumatoid arthritis || id:ebi-a-GCST002318	Inverse variance weighted	131	0.0594758	0.0613308	0.332169	FALSE	-0.0607325	0.179684	1.06128	0.941075	1.19684	yes
Granulocyte percentage of myeloid white cells || id:ebi-a-GCST004608	Rheumatoid arthritis || id:ebi-a-GCST002318	MR Egger	130	0.20151	0.127765	0.117221	FALSE	-0.0489104	0.45193	1.22325	0.952266	1.57134	no
Granulocyte percentage of myeloid white cells || id:ebi-a-GCST004608	Rheumatoid arthritis || id:ebi-a-GCST002318	MR Egger	131	0.253266	0.139278	0.0713198	FALSE	-0.019719	0.526252	1.28823	0.980474	1.69258	yes
Granulocyte percentage of myeloid white cells || id:ebi-a-GCST004608	Rheumatoid arthritis || id:ebi-a-GCST002318	Simple mode	130	-0.0941622	0.150246	0.53195	FALSE	-0.388644	0.20032	0.910135	0.677975	1.22179	no
Granulocyte percentage of myeloid white cells || id:ebi-a-GCST004608	Rheumatoid arthritis || id:ebi-a-GCST002318	Simple mode	131	-0.0897694	0.1414	0.526635	FALSE	-0.366914	0.187375	0.914142	0.692869	1.20608	yes
Granulocyte percentage of myeloid white cells || id:ebi-a-GCST004608	Rheumatoid arthritis || id:ebi-a-GCST002318	Weighted median	130	0	0.0685326	1	FALSE	-0.134324	0.134324	1	0.874307	1.14376	no
Granulocyte percentage of myeloid white cells || id:ebi-a-GCST004608	Rheumatoid arthritis || id:ebi-a-GCST002318	Weighted median	131	0	0.0679298	1	FALSE	-0.133142	0.133142	1	0.87534	1.14241	yes
Granulocyte percentage of myeloid white cells || id:ebi-a-GCST004608	Rheumatoid arthritis || id:ebi-a-GCST002318	Weighted mode	130	0.0726967	0.114483	0.526553	FALSE	-0.15169	0.297084	1.0754	0.859255	1.34593	no
Granulocyte percentage of myeloid white cells || id:ebi-a-GCST004608	Rheumatoid arthritis || id:ebi-a-GCST002318	Weighted mode	131	0.0787045	0.102424	0.443633	FALSE	-0.122047	0.279456	1.08188	0.885107	1.32241	yes
Granulocyte percentage of myeloid white cells || id:ebi-a-GCST004608	Sinusitis || id:J10_CHRONSINUSITIS	Inverse variance weighted	149	-0.0500904	0.0362236	0.166723	FALSE	-0.121089	0.0209079	0.951143	0.885955	1.02113	no
Granulocyte percentage of myeloid white cells || id:ebi-a-GCST004608	Sinusitis || id:J10_CHRONSINUSITIS	Inverse variance weighted	150	-0.0434812	0.0364055	0.232338	FALSE	-0.114836	0.0278736	0.957451	0.891512	1.02827	yes
Granulocyte percentage of myeloid white cells || id:ebi-a-GCST004608	Sinusitis || id:J10_CHRONSINUSITIS	MR Egger	149	-0.0402923	0.0725568	0.579519	FALSE	-0.182504	0.101919	0.960509	0.833182	1.10729	no
Granulocyte percentage of myeloid white cells || id:ebi-a-GCST004608	Sinusitis || id:J10_CHRONSINUSITIS	MR Egger	150	-0.0328787	0.0731373	0.653694	FALSE	-0.176228	0.11047	0.967656	0.838427	1.1168	yes
Granulocyte percentage of myeloid white cells || id:ebi-a-GCST004608	Sinusitis || id:J10_CHRONSINUSITIS	Simple mode	149	-0.0741272	0.0920622	0.422004	FALSE	-0.254569	0.106315	0.928554	0.77525	1.11217	no
Granulocyte percentage of myeloid white cells || id:ebi-a-GCST004608	Sinusitis || id:J10_CHRONSINUSITIS	Simple mode	150	-0.0733837	0.0957236	0.44452	FALSE	-0.261002	0.114235	0.929244	0.770279	1.12102	yes
Granulocyte percentage of myeloid white cells || id:ebi-a-GCST004608	Sinusitis || id:J10_CHRONSINUSITIS	Weighted median	149	-0.0360824	0.0417394	0.38733	FALSE	-0.117892	0.0457267	0.964561	0.888792	1.04679	no
Granulocyte percentage of myeloid white cells || id:ebi-a-GCST004608	Sinusitis || id:J10_CHRONSINUSITIS	Weighted median	150	-0.0242215	0.0427107	0.570642	FALSE	-0.107934	0.0594915	0.97607	0.897687	1.0613	yes
Granulocyte percentage of myeloid white cells || id:ebi-a-GCST004608	Sinusitis || id:J10_CHRONSINUSITIS	Weighted mode	149	-0.0652067	0.0499619	0.193874	FALSE	-0.163132	0.0327186	0.936874	0.849479	1.03326	no
Granulocyte percentage of myeloid white cells || id:ebi-a-GCST004608	Sinusitis || id:J10_CHRONSINUSITIS	Weighted mode	150	-0.0644207	0.0543977	0.238198	FALSE	-0.17104	0.0421988	0.93761	0.842788	1.0431	yes
Granulocyte percentage of myeloid white cells || id:ebi-a-GCST004608	Systemic lupus erythematosus || id:ebi-a-GCST003156	Inverse variance weighted	124	-0.00113843	0.112733	0.991943	FALSE	-0.222095	0.219818	0.998862	0.800839	1.24585	no
Granulocyte percentage of myeloid white cells || id:ebi-a-GCST004608	Systemic lupus erythematosus || id:ebi-a-GCST003156	Inverse variance weighted	126	0.0212543	0.114084	0.852206	FALSE	-0.20235	0.244858	1.02148	0.816809	1.27744	yes
Granulocyte percentage of myeloid white cells || id:ebi-a-GCST004608	Systemic lupus erythematosus || id:ebi-a-GCST003156	MR Egger	124	-0.249451	0.228709	0.277556	FALSE	-0.69772	0.198817	0.779228	0.497719	1.21996	no
Granulocyte percentage of myeloid white cells || id:ebi-a-GCST004608	Systemic lupus erythematosus || id:ebi-a-GCST003156	MR Egger	126	-0.278179	0.231281	0.231354	FALSE	-0.731489	0.175131	0.757161	0.481192	1.1914	yes
Granulocyte percentage of myeloid white cells || id:ebi-a-GCST004608	Systemic lupus erythematosus || id:ebi-a-GCST003156	Simple mode	124	0.409632	0.269224	0.130694	FALSE	-0.118047	0.937312	1.50626	0.888654	2.55311	no
Granulocyte percentage of myeloid white cells || id:ebi-a-GCST004608	Systemic lupus erythematosus || id:ebi-a-GCST003156	Simple mode	126	0.467213	0.272854	0.0893179	FALSE	-0.0675813	1.00201	1.59554	0.934652	2.72374	yes
Granulocyte percentage of myeloid white cells || id:ebi-a-GCST004608	Systemic lupus erythematosus || id:ebi-a-GCST003156	Weighted median	124	-0.0285733	0.123575	0.817141	FALSE	-0.270779	0.213633	0.971831	0.762785	1.23817	no
Granulocyte percentage of myeloid white cells || id:ebi-a-GCST004608	Systemic lupus erythematosus || id:ebi-a-GCST003156	Weighted median	126	0.00848152	0.117559	0.942485	FALSE	-0.221935	0.238898	1.00852	0.800968	1.26985	yes
Granulocyte percentage of myeloid white cells || id:ebi-a-GCST004608	Systemic lupus erythematosus || id:ebi-a-GCST003156	Weighted mode	124	-0.0355925	0.156594	0.820574	FALSE	-0.342517	0.271332	0.965033	0.709981	1.31171	no
Granulocyte percentage of myeloid white cells || id:ebi-a-GCST004608	Systemic lupus erythematosus || id:ebi-a-GCST003156	Weighted mode	126	-0.0345664	0.156335	0.825372	FALSE	-0.340984	0.271851	0.966024	0.711071	1.31239	yes
Granulocyte percentage of myeloid white cells || id:ebi-a-GCST004608	Type 1 diabetes || id:ebi-a-GCST010681	Inverse variance weighted	149	-0.0549373	0.0713201	0.441127	FALSE	-0.194725	0.0848501	0.946544	0.823061	1.08855	no
Granulocyte percentage of myeloid white cells || id:ebi-a-GCST004608	Type 1 diabetes || id:ebi-a-GCST010681	Inverse variance weighted	150	-0.0181293	0.0810577	0.823023	FALSE	-0.177002	0.140744	0.982034	0.837778	1.15113	yes
Granulocyte percentage of myeloid white cells || id:ebi-a-GCST004608	Type 1 diabetes || id:ebi-a-GCST010681	MR Egger	149	0.0136535	0.147757	0.926502	FALSE	-0.275951	0.303258	1.01375	0.75885	1.35426	no
Granulocyte percentage of myeloid white cells || id:ebi-a-GCST004608	Type 1 diabetes || id:ebi-a-GCST010681	MR Egger	150	0.0601037	0.168237	0.721409	FALSE	-0.26964	0.389848	1.06195	0.763654	1.47676	yes
Granulocyte percentage of myeloid white cells || id:ebi-a-GCST004608	Type 1 diabetes || id:ebi-a-GCST010681	Simple mode	149	-0.187319	0.242426	0.440943	FALSE	-0.662474	0.287837	0.82918	0.515574	1.33354	no
Granulocyte percentage of myeloid white cells || id:ebi-a-GCST004608	Type 1 diabetes || id:ebi-a-GCST010681	Simple mode	150	-0.183202	0.238205	0.443055	FALSE	-0.650084	0.28368	0.8326	0.522002	1.32801	yes
Granulocyte percentage of myeloid white cells || id:ebi-a-GCST004608	Type 1 diabetes || id:ebi-a-GCST010681	Weighted median	149	-0.168062	0.0955726	0.0786672	FALSE	-0.355384	0.0192605	0.845302	0.700904	1.01945	no
Granulocyte percentage of myeloid white cells || id:ebi-a-GCST004608	Type 1 diabetes || id:ebi-a-GCST010681	Weighted median	150	-0.167728	0.0945748	0.0761467	FALSE	-0.353095	0.0176386	0.845584	0.702511	1.0178	yes
Granulocyte percentage of myeloid white cells || id:ebi-a-GCST004608	Type 1 diabetes || id:ebi-a-GCST010681	Weighted mode	149	-0.187319	0.130115	0.152083	FALSE	-0.442345	0.0677078	0.82918	0.642528	1.07005	no
Granulocyte percentage of myeloid white cells || id:ebi-a-GCST004608	Type 1 diabetes || id:ebi-a-GCST010681	Weighted mode	150	-0.183202	0.135693	0.179025	FALSE	-0.44916	0.0827563	0.8326	0.638164	1.08628	yes
Granulocyte percentage of myeloid white cells || id:ebi-a-GCST004608	Ulcerative colitis || id:ebi-a-GCST004133	Inverse variance weighted	135	0.0190466	0.0844166	0.821492	FALSE	-0.14641	0.184503	1.01923	0.863804	1.20262	no
Granulocyte percentage of myeloid white cells || id:ebi-a-GCST004608	Ulcerative colitis || id:ebi-a-GCST004133	Inverse variance weighted	137	-0.00784965	0.085739	0.927053	FALSE	-0.175898	0.160199	0.992181	0.838703	1.17374	yes
Granulocyte percentage of myeloid white cells || id:ebi-a-GCST004608	Ulcerative colitis || id:ebi-a-GCST004133	MR Egger	135	-0.244921	0.173359	0.160052	FALSE	-0.584705	0.0948633	0.782766	0.55727	1.09951	no
Granulocyte percentage of myeloid white cells || id:ebi-a-GCST004608	Ulcerative colitis || id:ebi-a-GCST004133	MR Egger	137	-0.267844	0.177107	0.132788	FALSE	-0.614974	0.0792862	0.765027	0.540655	1.08251	yes
Granulocyte percentage of myeloid white cells || id:ebi-a-GCST004608	Ulcerative colitis || id:ebi-a-GCST004133	Simple mode	135	0.0143783	0.206959	0.944716	FALSE	-0.391262	0.420018	1.01448	0.676203	1.52199	no
Granulocyte percentage of myeloid white cells || id:ebi-a-GCST004608	Ulcerative colitis || id:ebi-a-GCST004133	Simple mode	137	0.0264144	0.204521	0.897428	FALSE	-0.374446	0.427275	1.02677	0.68767	1.53307	yes
Granulocyte percentage of myeloid white cells || id:ebi-a-GCST004608	Ulcerative colitis || id:ebi-a-GCST004133	Weighted median	135	-0.0441244	0.0784875	0.573991	FALSE	-0.19796	0.109711	0.956835	0.820403	1.11596	no
Granulocyte percentage of myeloid white cells || id:ebi-a-GCST004608	Ulcerative colitis || id:ebi-a-GCST004133	Weighted median	137	-0.0544576	0.0750774	0.468236	FALSE	-0.201609	0.0926941	0.946999	0.817414	1.09713	yes
Granulocyte percentage of myeloid white cells || id:ebi-a-GCST004608	Ulcerative colitis || id:ebi-a-GCST004133	Weighted mode	135	-0.140135	0.114847	0.224536	FALSE	-0.365235	0.0849648	0.869241	0.694034	1.08868	no
Granulocyte percentage of myeloid white cells || id:ebi-a-GCST004608	Ulcerative colitis || id:ebi-a-GCST004133	Weighted mode	137	-0.129271	0.111629	0.248879	FALSE	-0.348064	0.0895229	0.878736	0.706053	1.09365	yes
Lymphocyte count || id:GCST90002316	Ankylosing spondylitis || id:M13_ANKYLOSPON	Inverse variance weighted	485	0.015065	0.0724013	0.835169	FALSE	-0.126842	0.156972	1.01518	0.880873	1.16996	no
Lymphocyte count || id:GCST90002316	Ankylosing spondylitis || id:M13_ANKYLOSPON	Inverse variance weighted	501	0.0500827	0.0721787	0.487763	FALSE	-0.0913875	0.191553	1.05136	0.912664	1.21113	yes
Lymphocyte count || id:GCST90002316	Ankylosing spondylitis || id:M13_ANKYLOSPON	MR Egger	485	0.197296	0.141785	0.164711	FALSE	-0.0806032	0.475195	1.2181	0.92256	1.60833	no
Lymphocyte count || id:GCST90002316	Ankylosing spondylitis || id:M13_ANKYLOSPON	MR Egger	501	0.264443	0.135134	0.0509164	FALSE	-0.000418852	0.529306	1.30271	0.999581	1.69775	yes
Lymphocyte count || id:GCST90002316	Ankylosing spondylitis || id:M13_ANKYLOSPON	Simple mode	485	0.185199	0.303333	0.541787	FALSE	-0.409335	0.779732	1.20346	0.664092	2.18089	no
Lymphocyte count || id:GCST90002316	Ankylosing spondylitis || id:M13_ANKYLOSPON	Simple mode	501	0.160083	0.288774	0.579584	FALSE	-0.405914	0.726081	1.17361	0.666367	2.06696	yes
Lymphocyte count || id:GCST90002316	Ankylosing spondylitis || id:M13_ANKYLOSPON	Weighted median	485	0.00491308	0.107681	0.963608	FALSE	-0.206142	0.215968	1.00493	0.813718	1.24106	no
Lymphocyte count || id:GCST90002316	Ankylosing spondylitis || id:M13_ANKYLOSPON	Weighted median	501	-0.0172221	0.111398	0.877136	FALSE	-0.235562	0.201118	0.982925	0.790127	1.22277	yes
Lymphocyte count || id:GCST90002316	Ankylosing spondylitis || id:M13_ANKYLOSPON	Weighted mode	485	0.113715	0.160555	0.479121	FALSE	-0.200972	0.428403	1.12043	0.817935	1.5348	no
Lymphocyte count || id:GCST90002316	Ankylosing spondylitis || id:M13_ANKYLOSPON	Weighted mode	501	0.0706735	0.147638	0.632365	FALSE	-0.218697	0.360044	1.07323	0.803565	1.43339	yes
Lymphocyte count || id:GCST90002316	Asthma || id:ebi-a-GCST90014325	Inverse variance weighted	496	0.0347676	0.0273611	0.203837	FALSE	-0.0188601	0.0883953	1.03538	0.981317	1.09242	no
Lymphocyte count || id:GCST90002316	Asthma || id:ebi-a-GCST90014325	Inverse variance weighted	527	0.0310654	0.0289484	0.283213	FALSE	-0.0256735	0.0878044	1.03155	0.974653	1.09177	yes
Lymphocyte count || id:GCST90002316	Asthma || id:ebi-a-GCST90014325	MR Egger	496	-0.0412164	0.0545541	0.450301	FALSE	-0.148143	0.0657098	0.959621	0.862308	1.06792	no
Lymphocyte count || id:GCST90002316	Asthma || id:ebi-a-GCST90014325	MR Egger	527	-0.0306891	0.0559979	0.583897	FALSE	-0.140445	0.0790668	0.969777	0.868971	1.08228	yes
Lymphocyte count || id:GCST90002316	Asthma || id:ebi-a-GCST90014325	Simple mode	496	0.128946	0.107119	0.229258	FALSE	-0.081008	0.3389	1.13763	0.922186	1.4034	no
Lymphocyte count || id:GCST90002316	Asthma || id:ebi-a-GCST90014325	Simple mode	527	0.131935	0.0936381	0.159431	FALSE	-0.0515962	0.315465	1.14103	0.949712	1.3709	yes
Lymphocyte count || id:GCST90002316	Asthma || id:ebi-a-GCST90014325	Weighted median	496	-0.00861493	0.028167	0.759718	FALSE	-0.0638223	0.0465925	0.991422	0.938172	1.04769	no
Lymphocyte count || id:GCST90002316	Asthma || id:ebi-a-GCST90014325	Weighted median	527	-0.0171297	0.027442	0.532486	FALSE	-0.070916	0.0366566	0.983016	0.93154	1.03734	yes
Lymphocyte count || id:GCST90002316	Asthma || id:ebi-a-GCST90014325	Weighted mode	496	-0.129026	0.05463	0.0185715	FALSE	-0.236101	-0.0219517	0.878951	0.789701	0.978288	no
Lymphocyte count || id:GCST90002316	Asthma || id:ebi-a-GCST90014325	Weighted mode	527	-0.129386	0.0495412	0.00926707	FALSE	-0.226487	-0.0322852	0.878635	0.79733	0.96823	yes
Lymphocyte count || id:GCST90002316	Asthma || id:GCST006862	Inverse variance weighted	349	0.0802756	0.05054	0.112205	FALSE	-0.0187827	0.179334	1.08359	0.981393	1.19642	no
Lymphocyte count || id:GCST90002316	Asthma || id:GCST006862	Inverse variance weighted	352	0.0211265	0.0506591	0.676654	FALSE	-0.0781653	0.120418	1.02135	0.924812	1.12797	yes
Lymphocyte count || id:GCST90002316	Asthma || id:GCST006862	MR Egger	349	0.0151355	0.114606	0.895009	FALSE	-0.209493	0.239764	1.01525	0.810995	1.27095	no
Lymphocyte count || id:GCST90002316	Asthma || id:GCST006862	MR Egger	352	-0.187112	0.107318	0.0821176	FALSE	-0.397455	0.0232301	0.82935	0.672028	1.0235	yes
Lymphocyte count || id:GCST90002316	Asthma || id:GCST006862	Simple mode	349	0.16279	0.168747	0.335367	FALSE	-0.167955	0.493534	1.17679	0.845392	1.63809	no
Lymphocyte count || id:GCST90002316	Asthma || id:GCST006862	Simple mode	352	0.162507	0.178265	0.362605	FALSE	-0.186893	0.511906	1.17646	0.829532	1.66847	yes
Lymphocyte count || id:GCST90002316	Asthma || id:GCST006862	Weighted median	349	0.048365	0.0639382	0.44939	FALSE	-0.0769539	0.173684	1.04955	0.925933	1.18968	no
Lymphocyte count || id:GCST90002316	Asthma || id:GCST006862	Weighted median	352	-0.0168054	0.0659043	0.798725	FALSE	-0.145978	0.112367	0.983335	0.864177	1.11892	yes
Lymphocyte count || id:GCST90002316	Asthma || id:GCST006862	Weighted mode	349	0.0801164	0.119525	0.503119	FALSE	-0.154153	0.314386	1.08341	0.857141	1.36942	no
Lymphocyte count || id:GCST90002316	Asthma || id:GCST006862	Weighted mode	352	0.0591291	0.134845	0.661297	FALSE	-0.205168	0.323426	1.06091	0.814511	1.38185	yes
Lymphocyte count || id:GCST90002316	Crohn's disease || id:ebi-a-GCST004132	Inverse variance weighted	408	-0.0645625	0.0848303	0.44661	FALSE	-0.23083	0.101705	0.937478	0.793875	1.10706	no
Lymphocyte count || id:GCST90002316	Crohn's disease || id:ebi-a-GCST004132	Inverse variance weighted	418	-0.0241681	0.0841571	0.773975	FALSE	-0.189116	0.14078	0.976122	0.82769	1.15117	yes
Lymphocyte count || id:GCST90002316	Crohn's disease || id:ebi-a-GCST004132	MR Egger	408	-0.0280587	0.177903	0.874757	FALSE	-0.37675	0.320632	0.972331	0.686088	1.378	no
Lymphocyte count || id:GCST90002316	Crohn's disease || id:ebi-a-GCST004132	MR Egger	418	0.0870143	0.169572	0.608124	FALSE	-0.245346	0.419375	1.09091	0.782434	1.52101	yes
Lymphocyte count || id:GCST90002316	Crohn's disease || id:ebi-a-GCST004132	Simple mode	408	0.255583	0.296271	0.38883	FALSE	-0.325109	0.836275	1.29121	0.722449	2.30775	no
Lymphocyte count || id:GCST90002316	Crohn's disease || id:ebi-a-GCST004132	Simple mode	418	0.262308	0.290668	0.367349	FALSE	-0.307402	0.832018	1.29993	0.735355	2.29795	yes
Lymphocyte count || id:GCST90002316	Crohn's disease || id:ebi-a-GCST004132	Weighted median	408	0.0191117	0.079564	0.810171	FALSE	-0.136834	0.175057	1.0193	0.872115	1.19131	no
Lymphocyte count || id:GCST90002316	Crohn's disease || id:ebi-a-GCST004132	Weighted median	418	0.0285382	0.0792588	0.7188	FALSE	-0.126809	0.183885	1.02895	0.880902	1.20188	yes
Lymphocyte count || id:GCST90002316	Crohn's disease || id:ebi-a-GCST004132	Weighted mode	408	0.153958	0.202316	0.44711	FALSE	-0.242581	0.550498	1.16644	0.7846	1.73412	no
Lymphocyte count || id:GCST90002316	Crohn's disease || id:ebi-a-GCST004132	Weighted mode	418	0.109585	0.223877	0.624753	FALSE	-0.329213	0.548383	1.11582	0.71949	1.73045	yes
Lymphocyte count || id:GCST90002316	Eczema || id:GCST90244787	Inverse variance weighted	482	-0.0201826	0.0283813	0.477009	FALSE	-0.07581	0.0354449	0.98002	0.926992	1.03608	no
Lymphocyte count || id:GCST90002316	Eczema || id:GCST90244787	Inverse variance weighted	501	-0.0213389	0.0274964	0.437713	FALSE	-0.0752319	0.0325541	0.978887	0.927528	1.03309	yes
Lymphocyte count || id:GCST90002316	Eczema || id:GCST90244787	MR Egger	482	0.0539319	0.0602931	0.371505	FALSE	-0.0642426	0.172106	1.05541	0.937778	1.1878	no
Lymphocyte count || id:GCST90002316	Eczema || id:GCST90244787	MR Egger	501	0.0419337	0.0565951	0.459077	FALSE	-0.0689928	0.15286	1.04283	0.933333	1.16516	yes
Lymphocyte count || id:GCST90002316	Eczema || id:GCST90244787	Simple mode	482	-0.0298371	0.10219	0.77043	FALSE	-0.23013	0.170455	0.970604	0.794431	1.18584	no
Lymphocyte count || id:GCST90002316	Eczema || id:GCST90244787	Simple mode	501	-0.0313476	0.100234	0.754607	FALSE	-0.227807	0.165112	0.969139	0.796278	1.17953	yes
Lymphocyte count || id:GCST90002316	Eczema || id:GCST90244787	Weighted median	482	-0.0170475	0.030376	0.57465	FALSE	-0.0765845	0.0424895	0.983097	0.926275	1.04341	no
Lymphocyte count || id:GCST90002316	Eczema || id:GCST90244787	Weighted median	501	-0.0173511	0.0300442	0.563589	FALSE	-0.0762376	0.0415355	0.982799	0.926596	1.04241	yes
Lymphocyte count || id:GCST90002316	Eczema || id:GCST90244787	Weighted mode	482	-0.0629509	0.0860708	0.4649	FALSE	-0.23165	0.105748	0.93899	0.793224	1.11154	no
Lymphocyte count || id:GCST90002316	Eczema || id:GCST90244787	Weighted mode	501	-0.0661816	0.0785542	0.399913	FALSE	-0.220148	0.0877847	0.935961	0.8024	1.09175	yes
Lymphocyte count || id:GCST90002316	Eczema || id:L12_ATOPIC	Inverse variance weighted	485	-0.0620741	0.0473922	0.190265	FALSE	-0.154963	0.0308145	0.939813	0.856447	1.03129	no
Lymphocyte count || id:GCST90002316	Eczema || id:L12_ATOPIC	Inverse variance weighted	501	-0.0947987	0.0459446	0.0390815	FALSE	-0.18485	-0.00474734	0.909556	0.831229	0.995264	yes
Lymphocyte count || id:GCST90002316	Eczema || id:L12_ATOPIC	MR Egger	485	0.000996202	0.0932056	0.991477	FALSE	-0.181687	0.183679	1.001	0.833863	1.20163	no
Lymphocyte count || id:GCST90002316	Eczema || id:L12_ATOPIC	MR Egger	501	-0.100898	0.0865169	0.244084	FALSE	-0.270471	0.0686756	0.904026	0.76302	1.07109	yes
Lymphocyte count || id:GCST90002316	Eczema || id:L12_ATOPIC	Simple mode	485	-0.0300254	0.148467	0.839818	FALSE	-0.321021	0.260971	0.970421	0.725408	1.29819	no
Lymphocyte count || id:GCST90002316	Eczema || id:L12_ATOPIC	Simple mode	501	-0.010526	0.13774	0.939116	FALSE	-0.280496	0.259444	0.989529	0.755409	1.29621	yes
Lymphocyte count || id:GCST90002316	Eczema || id:L12_ATOPIC	Weighted median	485	-0.0851552	0.0498591	0.0876515	FALSE	-0.182879	0.0125685	0.91837	0.832869	1.01265	no
Lymphocyte count || id:GCST90002316	Eczema || id:L12_ATOPIC	Weighted median	501	-0.108085	0.0536142	0.0438023	FALSE	-0.213169	-0.0030012	0.897551	0.80802	0.997003	yes
Lymphocyte count || id:GCST90002316	Eczema || id:L12_ATOPIC	Weighted mode	485	-0.101037	0.0876596	0.249639	FALSE	-0.27285	0.0707754	0.903899	0.761207	1.07334	no
Lymphocyte count || id:GCST90002316	Eczema || id:L12_ATOPIC	Weighted mode	501	-0.125164	0.0932665	0.180204	FALSE	-0.307966	0.0576384	0.882352	0.73494	1.05933	yes
Lymphocyte count || id:GCST90002316	Eosinophilic esophagitis || id:GCST90027899	Inverse variance weighted	431	0.07424	0.115259	0.519503	FALSE	-0.151669	0.300148	1.07707	0.859273	1.35006	no
Lymphocyte count || id:GCST90002316	Eosinophilic esophagitis || id:GCST90027899	Inverse variance weighted	446	0.100911	0.112433	0.369443	FALSE	-0.119458	0.32128	1.10618	0.887401	1.37889	yes
Lymphocyte count || id:GCST90002316	Eosinophilic esophagitis || id:GCST90027899	MR Egger	431	0.278751	0.23702	0.240222	FALSE	-0.185809	0.743311	1.32148	0.830432	2.10289	no
Lymphocyte count || id:GCST90002316	Eosinophilic esophagitis || id:GCST90027899	MR Egger	446	0.33673	0.222442	0.130792	FALSE	-0.0992572	0.772717	1.40036	0.90551	2.16564	yes
Lymphocyte count || id:GCST90002316	Eosinophilic esophagitis || id:GCST90027899	Simple mode	431	-0.625945	0.40517	0.123107	FALSE	-1.42008	0.168188	0.534756	0.241695	1.18316	no
Lymphocyte count || id:GCST90002316	Eosinophilic esophagitis || id:GCST90027899	Simple mode	446	-0.516821	0.433923	0.234271	FALSE	-1.36731	0.333667	0.596413	0.254791	1.39608	yes
Lymphocyte count || id:GCST90002316	Eosinophilic esophagitis || id:GCST90027899	Weighted median	431	0.0572527	0.159893	0.720292	FALSE	-0.256138	0.370643	1.05892	0.774035	1.44867	no
Lymphocyte count || id:GCST90002316	Eosinophilic esophagitis || id:GCST90027899	Weighted median	446	0.0781957	0.146661	0.593914	FALSE	-0.20926	0.365651	1.08133	0.811185	1.44145	yes
Lymphocyte count || id:GCST90002316	Eosinophilic esophagitis || id:GCST90027899	Weighted mode	431	0.148957	0.301797	0.621865	FALSE	-0.442566	0.74048	1.16062	0.642386	2.09694	no
Lymphocyte count || id:GCST90002316	Eosinophilic esophagitis || id:GCST90027899	Weighted mode	446	0.0918093	0.267192	0.731304	FALSE	-0.431888	0.615506	1.09616	0.649282	1.85059	yes
Lymphocyte count || id:GCST90002316	Inflammatory bowel disease || id:ebi-a-GCST004131	Inverse variance weighted	408	-0.0531957	0.0682588	0.435789	FALSE	-0.186983	0.0805915	0.948194	0.829458	1.08393	no
Lymphocyte count || id:GCST90002316	Inflammatory bowel disease || id:ebi-a-GCST004131	Inverse variance weighted	418	-0.0275469	0.0668021	0.680071	FALSE	-0.158479	0.103385	0.972829	0.853441	1.10892	yes
Lymphocyte count || id:GCST90002316	Inflammatory bowel disease || id:ebi-a-GCST004131	MR Egger	408	0.033895	0.14336	0.813216	FALSE	-0.24709	0.31488	1.03448	0.78107	1.3701	no
Lymphocyte count || id:GCST90002316	Inflammatory bowel disease || id:ebi-a-GCST004131	MR Egger	418	0.102353	0.13468	0.447701	FALSE	-0.161619	0.366325	1.10777	0.850765	1.44242	yes
Lymphocyte count || id:GCST90002316	Inflammatory bowel disease || id:ebi-a-GCST004131	Simple mode	408	0.0455392	0.229618	0.842889	FALSE	-0.404513	0.495591	1.04659	0.667302	1.64147	no
Lymphocyte count || id:GCST90002316	Inflammatory bowel disease || id:ebi-a-GCST004131	Simple mode	418	0.0457564	0.251637	0.855801	FALSE	-0.447453	0.538965	1.04682	0.639255	1.71423	yes
Lymphocyte count || id:GCST90002316	Inflammatory bowel disease || id:ebi-a-GCST004131	Weighted median	408	0.103908	0.0636214	0.102421	FALSE	-0.0207897	0.228606	1.1095	0.979425	1.25685	no
Lymphocyte count || id:GCST90002316	Inflammatory bowel disease || id:ebi-a-GCST004131	Weighted median	418	0.120485	0.0651291	0.0643215	FALSE	-0.0071678	0.248138	1.12804	0.992858	1.28164	yes
Lymphocyte count || id:GCST90002316	Inflammatory bowel disease || id:ebi-a-GCST004131	Weighted mode	408	0.334032	0.143202	0.020156	FALSE	0.0533565	0.614708	1.39659	1.05481	1.84912	no
Lymphocyte count || id:GCST90002316	Inflammatory bowel disease || id:ebi-a-GCST004131	Weighted mode	418	0.375486	0.143975	0.00943415	FALSE	0.0932961	0.657677	1.4557	1.09779	1.9303	yes
Lymphocyte count || id:GCST90002316	Juvenile idiopathic arthritis || id:GCST90010715	Inverse variance weighted	406	-0.296279	0.104007	0.00439052	FALSE	-0.500133	-0.0924257	0.74358	0.60645	0.911717	no
Lymphocyte count || id:GCST90002316	Juvenile idiopathic arthritis || id:GCST90010715	Inverse variance weighted	412	-0.248424	0.10393	0.0168349	FALSE	-0.452127	-0.0447206	0.780029	0.636273	0.956265	yes
Lymphocyte count || id:GCST90002316	Juvenile idiopathic arthritis || id:GCST90010715	MR Egger	406	-0.0013524	0.222146	0.995146	FALSE	-0.436758	0.434053	0.998649	0.646128	1.5435	no
Lymphocyte count || id:GCST90002316	Juvenile idiopathic arthritis || id:GCST90010715	MR Egger	412	0.12283	0.210715	0.560268	FALSE	-0.290172	0.535832	1.13069	0.748135	1.70887	yes
Lymphocyte count || id:GCST90002316	Juvenile idiopathic arthritis || id:GCST90010715	Simple mode	406	-0.235645	0.392574	0.548671	FALSE	-1.00509	0.5338	0.790061	0.366012	1.7054	no
Lymphocyte count || id:GCST90002316	Juvenile idiopathic arthritis || id:GCST90010715	Simple mode	412	-0.192131	0.409723	0.63937	FALSE	-0.995188	0.610927	0.825199	0.369654	1.84214	yes
Lymphocyte count || id:GCST90002316	Juvenile idiopathic arthritis || id:GCST90010715	Weighted median	406	-0.265987	0.129055	0.0392999	FALSE	-0.518935	-0.0130388	0.766449	0.595154	0.987046	no
Lymphocyte count || id:GCST90002316	Juvenile idiopathic arthritis || id:GCST90010715	Weighted median	412	-0.102224	0.1341	0.445884	FALSE	-0.365061	0.160613	0.902827	0.694155	1.17423	yes
Lymphocyte count || id:GCST90002316	Juvenile idiopathic arthritis || id:GCST90010715	Weighted mode	406	-0.143996	0.279773	0.60705	FALSE	-0.692352	0.404359	0.865891	0.500398	1.49834	no
Lymphocyte count || id:GCST90002316	Juvenile idiopathic arthritis || id:GCST90010715	Weighted mode	412	-0.00895472	0.243802	0.970719	FALSE	-0.486807	0.468897	0.991085	0.614586	1.59823	yes
Lymphocyte count || id:GCST90002316	multiple sclerosis || id:ieu-b-18	Inverse variance weighted	368	0.213085	0.079279	0.00719281	FALSE	0.0576979	0.368472	1.23749	1.05939	1.44552	no
Lymphocyte count || id:GCST90002316	multiple sclerosis || id:ieu-b-18	Inverse variance weighted	372	0.146201	0.0802332	0.068425	FALSE	-0.0110563	0.303458	1.15743	0.989005	1.35453	yes
Lymphocyte count || id:GCST90002316	multiple sclerosis || id:ieu-b-18	MR Egger	368	0.15858	0.178238	0.374208	FALSE	-0.190767	0.507927	1.17185	0.826325	1.66184	no
Lymphocyte count || id:GCST90002316	multiple sclerosis || id:ieu-b-18	MR Egger	372	-0.0772194	0.170626	0.651126	FALSE	-0.411646	0.257207	0.925687	0.662559	1.29331	yes
Lymphocyte count || id:GCST90002316	multiple sclerosis || id:ieu-b-18	Simple mode	368	0.307842	0.248187	0.215633	FALSE	-0.178604	0.794288	1.36049	0.836437	2.21286	no
Lymphocyte count || id:GCST90002316	multiple sclerosis || id:ieu-b-18	Simple mode	372	0.268784	0.222445	0.227696	FALSE	-0.167208	0.704776	1.30837	0.846023	2.02339	yes
Lymphocyte count || id:GCST90002316	multiple sclerosis || id:ieu-b-18	Weighted median	368	0.241861	0.0830748	0.00359849	FALSE	0.0790348	0.404688	1.27362	1.08224	1.49883	no
Lymphocyte count || id:GCST90002316	multiple sclerosis || id:ieu-b-18	Weighted median	372	0.161615	0.0808622	0.0456465	FALSE	0.00312514	0.320105	1.17541	1.00313	1.37727	yes
Lymphocyte count || id:GCST90002316	multiple sclerosis || id:ieu-b-18	Weighted mode	368	0.186809	0.184449	0.311826	FALSE	-0.174712	0.548329	1.2054	0.839699	1.73036	no
Lymphocyte count || id:GCST90002316	multiple sclerosis || id:ieu-b-18	Weighted mode	372	0.14761	0.209503	0.481518	FALSE	-0.263016	0.558237	1.15906	0.76873	1.74759	yes
Lymphocyte count || id:GCST90002316	Psoriasis || id:GCST90019016	Inverse variance weighted	407	-0.146856	0.0682627	0.0314495	FALSE	-0.280651	-0.0130613	0.863418	0.755292	0.987024	no
Lymphocyte count || id:GCST90002316	Psoriasis || id:GCST90019016	Inverse variance weighted	414	-0.132391	0.0707672	0.0613739	FALSE	-0.271094	0.00631298	0.875999	0.762545	1.00633	yes
Lymphocyte count || id:GCST90002316	Psoriasis || id:GCST90019016	MR Egger	407	0.205535	0.142915	0.15116	FALSE	-0.0745786	0.485649	1.22818	0.928134	1.62523	no
Lymphocyte count || id:GCST90002316	Psoriasis || id:GCST90019016	MR Egger	414	0.193161	0.141378	0.172598	FALSE	-0.0839394	0.470262	1.21308	0.919487	1.60041	yes
Lymphocyte count || id:GCST90002316	Psoriasis || id:GCST90019016	Simple mode	407	-0.117283	0.258563	0.650362	FALSE	-0.624068	0.389501	0.889333	0.535761	1.47624	no
Lymphocyte count || id:GCST90002316	Psoriasis || id:GCST90019016	Simple mode	414	-0.089801	0.251481	0.721208	FALSE	-0.582704	0.403102	0.914113	0.558387	1.49646	yes
Lymphocyte count || id:GCST90002316	Psoriasis || id:GCST90019016	Weighted median	407	-0.0929587	0.0827424	0.261237	FALSE	-0.255134	0.0692164	0.911231	0.774813	1.07167	no
Lymphocyte count || id:GCST90002316	Psoriasis || id:GCST90019016	Weighted median	414	-0.0926688	0.0815769	0.25597	FALSE	-0.252559	0.0672219	0.911495	0.77681	1.06953	yes
Lymphocyte count || id:GCST90002316	Psoriasis || id:GCST90019016	Weighted mode	407	-0.171836	0.161398	0.287659	FALSE	-0.488176	0.144505	0.842118	0.613745	1.15547	no
Lymphocyte count || id:GCST90002316	Psoriasis || id:GCST90019016	Weighted mode	414	-0.17165	0.161126	0.287357	FALSE	-0.487457	0.144158	0.842274	0.614186	1.15507	yes
Lymphocyte count || id:GCST90002316	Rheumatoid arthritis || id:ebi-a-GCST002318	Inverse variance weighted	402	-0.142245	0.0911901	0.118789	FALSE	-0.320978	0.0364874	0.867408	0.725439	1.03716	no
Lymphocyte count || id:GCST90002316	Rheumatoid arthritis || id:ebi-a-GCST002318	Inverse variance weighted	411	-0.0414946	0.094015	0.658951	FALSE	-0.225764	0.142775	0.959354	0.797906	1.15347	yes
Lymphocyte count || id:GCST90002316	Rheumatoid arthritis || id:ebi-a-GCST002318	MR Egger	402	-0.260314	0.199843	0.193463	FALSE	-0.652006	0.131378	0.770809	0.520999	1.1404	no
Lymphocyte count || id:GCST90002316	Rheumatoid arthritis || id:ebi-a-GCST002318	MR Egger	411	0.100059	0.192888	0.604221	FALSE	-0.278001	0.478119	1.10524	0.757296	1.61304	yes
Lymphocyte count || id:GCST90002316	Rheumatoid arthritis || id:ebi-a-GCST002318	Simple mode	402	0.000957155	0.221754	0.996558	FALSE	-0.433681	0.435595	1.00096	0.648119	1.54588	no
Lymphocyte count || id:GCST90002316	Rheumatoid arthritis || id:ebi-a-GCST002318	Simple mode	411	-0.000216594	0.240315	0.999281	FALSE	-0.471233	0.4708	0.999783	0.624232	1.60127	yes
Lymphocyte count || id:GCST90002316	Rheumatoid arthritis || id:ebi-a-GCST002318	Weighted median	402	0	0.0754735	1	FALSE	-0.147928	0.147928	1	0.862493	1.15943	no
Lymphocyte count || id:GCST90002316	Rheumatoid arthritis || id:ebi-a-GCST002318	Weighted median	411	0	0.0740863	1	FALSE	-0.145209	0.145209	1	0.864841	1.15628	yes
Lymphocyte count || id:GCST90002316	Rheumatoid arthritis || id:ebi-a-GCST002318	Weighted mode	402	0.109383	0.138743	0.430939	FALSE	-0.162554	0.381319	1.11559	0.84997	1.46421	no
Lymphocyte count || id:GCST90002316	Rheumatoid arthritis || id:ebi-a-GCST002318	Weighted mode	411	0.0946918	0.168461	0.574357	FALSE	-0.235493	0.424876	1.09932	0.790181	1.5294	yes
Lymphocyte count || id:GCST90002316	Sinusitis || id:J10_CHRONSINUSITIS	Inverse variance weighted	485	-0.0165113	0.0341904	0.629151	FALSE	-0.0835245	0.0505018	0.983624	0.919869	1.0518	no
Lymphocyte count || id:GCST90002316	Sinusitis || id:J10_CHRONSINUSITIS	Inverse variance weighted	501	-0.00560391	0.0332884	0.866312	FALSE	-0.0708491	0.0596413	0.994412	0.931602	1.06146	yes
Lymphocyte count || id:GCST90002316	Sinusitis || id:J10_CHRONSINUSITIS	MR Egger	485	-0.00288274	0.0671703	0.965785	FALSE	-0.134536	0.128771	0.997121	0.874121	1.13743	no
Lymphocyte count || id:GCST90002316	Sinusitis || id:J10_CHRONSINUSITIS	MR Egger	501	0.0279829	0.0624978	0.654534	FALSE	-0.0945129	0.150479	1.02838	0.909816	1.16239	yes
Lymphocyte count || id:GCST90002316	Sinusitis || id:J10_CHRONSINUSITIS	Simple mode	485	-0.0198463	0.122912	0.871793	FALSE	-0.260754	0.221062	0.980349	0.77047	1.2474	no
Lymphocyte count || id:GCST90002316	Sinusitis || id:J10_CHRONSINUSITIS	Simple mode	501	-0.00835485	0.138511	0.951926	FALSE	-0.279836	0.263126	0.99168	0.755908	1.30099	yes
Lymphocyte count || id:GCST90002316	Sinusitis || id:J10_CHRONSINUSITIS	Weighted median	485	-0.0669925	0.0503545	0.183381	FALSE	-0.165687	0.0317024	0.935202	0.847311	1.03221	no
Lymphocyte count || id:GCST90002316	Sinusitis || id:J10_CHRONSINUSITIS	Weighted median	501	-0.0421434	0.0484066	0.383966	FALSE	-0.13702	0.0527335	0.958732	0.871953	1.05415	yes
Lymphocyte count || id:GCST90002316	Sinusitis || id:J10_CHRONSINUSITIS	Weighted mode	485	-0.0910118	0.0777423	0.242301	FALSE	-0.243387	0.0613632	0.913007	0.783968	1.06329	no
Lymphocyte count || id:GCST90002316	Sinusitis || id:J10_CHRONSINUSITIS	Weighted mode	501	-0.0638307	0.0869987	0.463477	FALSE	-0.234348	0.106687	0.938164	0.791086	1.11259	yes
Lymphocyte count || id:GCST90002316	Systemic lupus erythematosus || id:ebi-a-GCST003156	Inverse variance weighted	381	0.0790653	0.121345	0.514675	FALSE	-0.15877	0.316901	1.08227	0.853192	1.37287	no
Lymphocyte count || id:GCST90002316	Systemic lupus erythematosus || id:ebi-a-GCST003156	Inverse variance weighted	388	-0.148066	0.129812	0.25403	FALSE	-0.402497	0.106366	0.862374	0.668648	1.11223	yes
Lymphocyte count || id:GCST90002316	Systemic lupus erythematosus || id:ebi-a-GCST003156	MR Egger	381	0.139541	0.267023	0.601572	FALSE	-0.383824	0.662906	1.14975	0.681251	1.94042	no
Lymphocyte count || id:GCST90002316	Systemic lupus erythematosus || id:ebi-a-GCST003156	MR Egger	388	-0.620245	0.270602	0.0224379	FALSE	-1.15063	-0.0898647	0.537813	0.316439	0.914055	yes
Lymphocyte count || id:GCST90002316	Systemic lupus erythematosus || id:ebi-a-GCST003156	Simple mode	381	-0.780672	0.412957	0.059459	FALSE	-1.59007	0.0287229	0.458098	0.203912	1.02914	no
Lymphocyte count || id:GCST90002316	Systemic lupus erythematosus || id:ebi-a-GCST003156	Simple mode	388	-0.788279	0.425519	0.0647134	FALSE	-1.62229	0.0457376	0.454627	0.197445	1.0468	yes
Lymphocyte count || id:GCST90002316	Systemic lupus erythematosus || id:ebi-a-GCST003156	Weighted median	381	0.324425	0.138834	0.0194507	FALSE	0.0523097	0.59654	1.38323	1.0537	1.81583	no
Lymphocyte count || id:GCST90002316	Systemic lupus erythematosus || id:ebi-a-GCST003156	Weighted median	388	0.230642	0.144537	0.110548	FALSE	-0.0526496	0.513934	1.25941	0.948712	1.67186	yes
Lymphocyte count || id:GCST90002316	Systemic lupus erythematosus || id:ebi-a-GCST003156	Weighted mode	381	0.5891	0.246937	0.0175392	FALSE	0.105103	1.0731	1.80237	1.11083	2.92442	no
Lymphocyte count || id:GCST90002316	Systemic lupus erythematosus || id:ebi-a-GCST003156	Weighted mode	388	0.580449	0.2336	0.0133845	FALSE	0.122592	1.03831	1.78684	1.13042	2.82443	yes
Lymphocyte count || id:GCST90002316	Type 1 diabetes || id:ebi-a-GCST010681	Inverse variance weighted	476	-0.245453	0.0914989	0.00730575	FALSE	-0.424791	-0.0661149	0.78235	0.653907	0.936023	no
Lymphocyte count || id:GCST90002316	Type 1 diabetes || id:ebi-a-GCST010681	Inverse variance weighted	497	-0.489459	0.128246	0.000135326	TRUE	-0.740821	-0.238096	0.612958	0.476722	0.788127	yes
Lymphocyte count || id:GCST90002316	Type 1 diabetes || id:ebi-a-GCST010681	MR Egger	476	-0.333569	0.183766	0.0701277	FALSE	-0.69375	0.0266126	0.716363	0.499699	1.02697	no
Lymphocyte count || id:GCST90002316	Type 1 diabetes || id:ebi-a-GCST010681	MR Egger	497	-0.855982	0.249419	0.000649562	FALSE	-1.34484	-0.367121	0.424866	0.26058	0.692726	yes
Lymphocyte count || id:GCST90002316	Type 1 diabetes || id:ebi-a-GCST010681	Simple mode	476	-0.402671	0.30409	0.18608	FALSE	-0.998688	0.193346	0.668532	0.368362	1.2133	no
Lymphocyte count || id:GCST90002316	Type 1 diabetes || id:ebi-a-GCST010681	Simple mode	497	-0.468485	0.310619	0.132132	FALSE	-1.0773	0.140329	0.62595	0.340514	1.15065	yes
Lymphocyte count || id:GCST90002316	Type 1 diabetes || id:ebi-a-GCST010681	Weighted median	476	-0.287607	0.0993838	0.00380485	FALSE	-0.482399	-0.0928148	0.750056	0.617301	0.911362	no
Lymphocyte count || id:GCST90002316	Type 1 diabetes || id:ebi-a-GCST010681	Weighted median	497	-0.309035	0.099023	0.00180334	FALSE	-0.50312	-0.11495	0.734155	0.604641	0.891411	yes
Lymphocyte count || id:GCST90002316	Type 1 diabetes || id:ebi-a-GCST010681	Weighted mode	476	-0.489886	0.222219	0.0279661	FALSE	-0.925435	-0.0543379	0.612696	0.396359	0.947112	no
Lymphocyte count || id:GCST90002316	Type 1 diabetes || id:ebi-a-GCST010681	Weighted mode	497	-0.468485	0.213742	0.028856	FALSE	-0.887419	-0.0495514	0.62595	0.411717	0.951656	yes
Lymphocyte count || id:GCST90002316	Ulcerative colitis || id:ebi-a-GCST004133	Inverse variance weighted	407	-0.0405881	0.0700755	0.562451	FALSE	-0.177936	0.09676	0.960225	0.836996	1.1016	no
Lymphocyte count || id:GCST90002316	Ulcerative colitis || id:ebi-a-GCST004133	Inverse variance weighted	416	-0.0260371	0.0683206	0.703128	FALSE	-0.159945	0.107871	0.974299	0.85219	1.1139	yes
Lymphocyte count || id:GCST90002316	Ulcerative colitis || id:ebi-a-GCST004133	MR Egger	407	0.0583544	0.148183	0.693937	FALSE	-0.232085	0.348794	1.06009	0.792879	1.41736	no
Lymphocyte count || id:GCST90002316	Ulcerative colitis || id:ebi-a-GCST004133	MR Egger	416	0.0946783	0.138539	0.494733	FALSE	-0.176858	0.366215	1.09931	0.837899	1.44227	yes
Lymphocyte count || id:GCST90002316	Ulcerative colitis || id:ebi-a-GCST004133	Simple mode	407	0.100879	0.254796	0.692371	FALSE	-0.398521	0.600278	1.10614	0.671312	1.82263	no
Lymphocyte count || id:GCST90002316	Ulcerative colitis || id:ebi-a-GCST004133	Simple mode	416	0.129975	0.23606	0.582202	FALSE	-0.332702	0.592653	1.1388	0.716984	1.80878	yes
Lymphocyte count || id:GCST90002316	Ulcerative colitis || id:ebi-a-GCST004133	Weighted median	407	0.0290152	0.0773602	0.707611	FALSE	-0.122611	0.180641	1.02944	0.884608	1.19799	no
Lymphocyte count || id:GCST90002316	Ulcerative colitis || id:ebi-a-GCST004133	Weighted median	416	0.0291695	0.0768171	0.704149	FALSE	-0.121392	0.179731	1.0296	0.885687	1.1969	yes
Lymphocyte count || id:GCST90002316	Ulcerative colitis || id:ebi-a-GCST004133	Weighted mode	407	0.0672471	0.163823	0.681665	FALSE	-0.253845	0.38834	1.06956	0.775812	1.47453	no
Lymphocyte count || id:GCST90002316	Ulcerative colitis || id:ebi-a-GCST004133	Weighted mode	416	0.0963944	0.142857	0.500203	FALSE	-0.183605	0.376394	1.10119	0.832264	1.45702	yes
Lymphocyte percentage of white cells || id:GCST90002389	Ankylosing spondylitis || id:M13_ANKYLOSPON	Inverse variance weighted	353	-0.0884116	0.0848961	0.297686	FALSE	-0.254808	0.0779848	0.915384	0.775065	1.08111	no
Lymphocyte percentage of white cells || id:GCST90002389	Ankylosing spondylitis || id:M13_ANKYLOSPON	Inverse variance weighted	359	-0.406936	0.129939	0.00173769	FALSE	-0.661617	-0.152256	0.665687	0.516016	0.858769	yes
Lymphocyte percentage of white cells || id:GCST90002389	Ankylosing spondylitis || id:M13_ANKYLOSPON	MR Egger	353	0.282938	0.180846	0.118595	FALSE	-0.0715195	0.637396	1.32702	0.930978	1.89155	no
Lymphocyte percentage of white cells || id:GCST90002389	Ankylosing spondylitis || id:M13_ANKYLOSPON	MR Egger	359	-0.574245	0.276242	0.0383514	FALSE	-1.11568	-0.0328115	0.56313	0.327693	0.967721	yes
Lymphocyte percentage of white cells || id:GCST90002389	Ankylosing spondylitis || id:M13_ANKYLOSPON	Simple mode	353	0.152769	0.35099	0.663647	FALSE	-0.535171	0.840708	1.16506	0.585569	2.31801	no
Lymphocyte percentage of white cells || id:GCST90002389	Ankylosing spondylitis || id:M13_ANKYLOSPON	Simple mode	359	0.162172	0.328904	0.622267	FALSE	-0.48248	0.806824	1.17606	0.617251	2.24078	yes
Lymphocyte percentage of white cells || id:GCST90002389	Ankylosing spondylitis || id:M13_ANKYLOSPON	Weighted median	353	0.0194326	0.124753	0.876215	FALSE	-0.225083	0.263948	1.01962	0.79845	1.30206	no
Lymphocyte percentage of white cells || id:GCST90002389	Ankylosing spondylitis || id:M13_ANKYLOSPON	Weighted median	359	-0.00314762	0.12402	0.979752	FALSE	-0.246226	0.239931	0.996857	0.781745	1.27116	yes
Lymphocyte percentage of white cells || id:GCST90002389	Ankylosing spondylitis || id:M13_ANKYLOSPON	Weighted mode	353	0.110831	0.188301	0.556518	FALSE	-0.258239	0.479901	1.11721	0.772411	1.61591	no
Lymphocyte percentage of white cells || id:GCST90002389	Ankylosing spondylitis || id:M13_ANKYLOSPON	Weighted mode	359	0.104823	0.183344	0.567864	FALSE	-0.254532	0.464178	1.11051	0.775279	1.59071	yes
Lymphocyte percentage of white cells || id:GCST90002389	Asthma || id:ebi-a-GCST90014325	Inverse variance weighted	358	-0.115533	0.0329484	0.000454092	FALSE	-0.180112	-0.0509538	0.890891	0.835177	0.950323	no
Lymphocyte percentage of white cells || id:GCST90002389	Asthma || id:ebi-a-GCST90014325	Inverse variance weighted	365	-0.137033	0.0357112	0.00012442	TRUE	-0.207026	-0.0670387	0.871942	0.812998	0.935159	yes
Lymphocyte percentage of white cells || id:GCST90002389	Asthma || id:ebi-a-GCST90014325	MR Egger	358	-0.242647	0.0715405	0.000772536	FALSE	-0.382866	-0.102427	0.784549	0.681904	0.902644	no
Lymphocyte percentage of white cells || id:GCST90002389	Asthma || id:ebi-a-GCST90014325	MR Egger	365	-0.261209	0.0774351	0.000822912	FALSE	-0.412982	-0.109436	0.77012	0.661674	0.896339	yes
Lymphocyte percentage of white cells || id:GCST90002389	Asthma || id:ebi-a-GCST90014325	Simple mode	358	-0.108301	0.0974496	0.267166	FALSE	-0.299302	0.0827007	0.897358	0.741336	1.08622	no
Lymphocyte percentage of white cells || id:GCST90002389	Asthma || id:ebi-a-GCST90014325	Simple mode	365	-0.103236	0.0988738	0.297123	FALSE	-0.297029	0.0905567	0.901914	0.743023	1.09478	yes
Lymphocyte percentage of white cells || id:GCST90002389	Asthma || id:ebi-a-GCST90014325	Weighted median	358	-0.127242	0.0326408	9.68913e-05	TRUE	-0.191218	-0.063266	0.880521	0.825953	0.938694	no
Lymphocyte percentage of white cells || id:GCST90002389	Asthma || id:ebi-a-GCST90014325	Weighted median	365	-0.127508	0.0329699	0.000110003	TRUE	-0.192129	-0.0628868	0.880287	0.825201	0.93905	yes
Lymphocyte percentage of white cells || id:GCST90002389	Asthma || id:ebi-a-GCST90014325	Weighted mode	358	-0.169561	0.0600385	0.00500587	FALSE	-0.287237	-0.0518856	0.844035	0.750334	0.949437	no
Lymphocyte percentage of white cells || id:GCST90002389	Asthma || id:ebi-a-GCST90014325	Weighted mode	365	-0.174071	0.0592981	0.00354138	FALSE	-0.290295	-0.0578463	0.840238	0.748043	0.943795	yes
Lymphocyte percentage of white cells || id:GCST90002389	Asthma || id:GCST006862	Inverse variance weighted	245	-0.097372	0.0656545	0.138049	FALSE	-0.226055	0.0313109	0.907218	0.797674	1.03181	no
Lymphocyte percentage of white cells || id:GCST90002389	Asthma || id:GCST006862	Inverse variance weighted	247	-0.116232	0.0653413	0.0752662	FALSE	-0.244301	0.0118373	0.890269	0.783252	1.01191	yes
Lymphocyte percentage of white cells || id:GCST90002389	Asthma || id:GCST006862	MR Egger	245	-0.32084	0.156792	0.0418053	FALSE	-0.628152	-0.0135279	0.72554	0.533577	0.986563	no
Lymphocyte percentage of white cells || id:GCST90002389	Asthma || id:GCST006862	MR Egger	247	-0.379084	0.153396	0.0141443	FALSE	-0.67974	-0.0784274	0.684488	0.506749	0.924569	yes
Lymphocyte percentage of white cells || id:GCST90002389	Asthma || id:GCST006862	Simple mode	245	0.0187533	0.221633	0.932638	FALSE	-0.415648	0.453155	1.01893	0.659913	1.57327	no
Lymphocyte percentage of white cells || id:GCST90002389	Asthma || id:GCST006862	Simple mode	247	0.0206351	0.236917	0.930664	FALSE	-0.443721	0.484992	1.02085	0.641644	1.62416	yes
Lymphocyte percentage of white cells || id:GCST90002389	Asthma || id:GCST006862	Weighted median	245	0.0178997	0.080895	0.824882	FALSE	-0.140655	0.176454	1.01806	0.868789	1.19298	no
Lymphocyte percentage of white cells || id:GCST90002389	Asthma || id:GCST006862	Weighted median	247	0.0176669	0.0801926	0.825633	FALSE	-0.139511	0.174844	1.01782	0.869784	1.19106	yes
Lymphocyte percentage of white cells || id:GCST90002389	Asthma || id:GCST006862	Weighted mode	245	0.0187533	0.136374	0.890738	FALSE	-0.248539	0.286045	1.01893	0.77994	1.33115	no
Lymphocyte percentage of white cells || id:GCST90002389	Asthma || id:GCST006862	Weighted mode	247	0.0206351	0.149454	0.890298	FALSE	-0.272294	0.313564	1.02085	0.76163	1.36829	yes
Lymphocyte percentage of white cells || id:GCST90002389	Crohn's disease || id:ebi-a-GCST004132	Inverse variance weighted	284	-0.296389	0.11524	0.0101136	FALSE	-0.52226	-0.0705181	0.743498	0.593178	0.931911	no
Lymphocyte percentage of white cells || id:GCST90002389	Crohn's disease || id:ebi-a-GCST004132	Inverse variance weighted	286	-0.313601	0.114443	0.00613956	FALSE	-0.53791	-0.0892923	0.730811	0.583968	0.914578	yes
Lymphocyte percentage of white cells || id:GCST90002389	Crohn's disease || id:ebi-a-GCST004132	MR Egger	284	0.120983	0.25964	0.641601	FALSE	-0.387911	0.629877	1.12861	0.678472	1.87738	no
Lymphocyte percentage of white cells || id:GCST90002389	Crohn's disease || id:ebi-a-GCST004132	MR Egger	286	0.0514589	0.256265	0.840996	FALSE	-0.450821	0.553739	1.05281	0.637105	1.73975	yes
Lymphocyte percentage of white cells || id:GCST90002389	Crohn's disease || id:ebi-a-GCST004132	Simple mode	284	-0.398517	0.298729	0.183262	FALSE	-0.984025	0.186991	0.671315	0.373803	1.20562	no
Lymphocyte percentage of white cells || id:GCST90002389	Crohn's disease || id:ebi-a-GCST004132	Simple mode	286	-0.398789	0.283018	0.159908	FALSE	-0.953504	0.155926	0.671132	0.385388	1.16874	yes
Lymphocyte percentage of white cells || id:GCST90002389	Crohn's disease || id:ebi-a-GCST004132	Weighted median	284	-0.130886	0.0945002	0.166043	FALSE	-0.316106	0.0543346	0.877318	0.728982	1.05584	no
Lymphocyte percentage of white cells || id:GCST90002389	Crohn's disease || id:ebi-a-GCST004132	Weighted median	286	-0.136884	0.0933273	0.142454	FALSE	-0.319806	0.0460371	0.872071	0.72629	1.04711	yes
Lymphocyte percentage of white cells || id:GCST90002389	Crohn's disease || id:ebi-a-GCST004132	Weighted mode	284	-0.0826955	0.22236	0.710247	FALSE	-0.518522	0.353131	0.920631	0.5954	1.42352	no
Lymphocyte percentage of white cells || id:GCST90002389	Crohn's disease || id:ebi-a-GCST004132	Weighted mode	286	-0.0830211	0.226618	0.714377	FALSE	-0.527192	0.36115	0.920332	0.59026	1.43498	yes
Lymphocyte percentage of white cells || id:GCST90002389	Eczema || id:GCST90244787	Inverse variance weighted	347	-0.108744	0.0337969	0.00129282	FALSE	-0.174986	-0.042502	0.89696	0.839469	0.958389	no
Lymphocyte percentage of white cells || id:GCST90002389	Eczema || id:GCST90244787	Inverse variance weighted	354	-0.113124	0.0334815	0.000728299	FALSE	-0.178748	-0.0475002	0.89304	0.836317	0.95361	yes
Lymphocyte percentage of white cells || id:GCST90002389	Eczema || id:GCST90244787	MR Egger	347	-0.127673	0.0799955	0.111403	FALSE	-0.284465	0.0291178	0.880141	0.752417	1.02955	no
Lymphocyte percentage of white cells || id:GCST90002389	Eczema || id:GCST90244787	MR Egger	354	-0.143807	0.0784163	0.0675148	FALSE	-0.297503	0.00988929	0.866055	0.742671	1.00994	yes
Lymphocyte percentage of white cells || id:GCST90002389	Eczema || id:GCST90244787	Simple mode	347	-0.143939	0.0998336	0.150266	FALSE	-0.339613	0.0517349	0.865941	0.712046	1.0531	no
Lymphocyte percentage of white cells || id:GCST90002389	Eczema || id:GCST90244787	Simple mode	354	-0.141226	0.104427	0.177117	FALSE	-0.345903	0.0634511	0.868293	0.707581	1.06551	yes
Lymphocyte percentage of white cells || id:GCST90002389	Eczema || id:GCST90244787	Weighted median	347	-0.128088	0.0354502	0.00030245	FALSE	-0.197571	-0.058606	0.879776	0.820722	0.943078	no
Lymphocyte percentage of white cells || id:GCST90002389	Eczema || id:GCST90244787	Weighted median	354	-0.129858	0.035494	0.000253611	FALSE	-0.199426	-0.0602896	0.87822	0.819201	0.941492	yes
Lymphocyte percentage of white cells || id:GCST90002389	Eczema || id:GCST90244787	Weighted mode	347	-0.143939	0.0678337	0.0345531	FALSE	-0.276893	-0.0109849	0.865941	0.758136	0.989075	no
Lymphocyte percentage of white cells || id:GCST90002389	Eczema || id:GCST90244787	Weighted mode	354	-0.141226	0.0632555	0.0262001	FALSE	-0.265207	-0.0172453	0.868293	0.767047	0.982903	yes
Lymphocyte percentage of white cells || id:GCST90002389	Eczema || id:L12_ATOPIC	Inverse variance weighted	353	-0.185984	0.0554364	0.000793903	FALSE	-0.29464	-0.0773289	0.830287	0.7448	0.925585	no
Lymphocyte percentage of white cells || id:GCST90002389	Eczema || id:L12_ATOPIC	Inverse variance weighted	359	-0.224433	0.0580268	0.000109844	TRUE	-0.338166	-0.110701	0.798969	0.713077	0.895207	yes
Lymphocyte percentage of white cells || id:GCST90002389	Eczema || id:L12_ATOPIC	MR Egger	353	-0.236362	0.119038	0.0478546	FALSE	-0.469676	-0.00304833	0.789495	0.625205	0.996956	no
Lymphocyte percentage of white cells || id:GCST90002389	Eczema || id:L12_ATOPIC	MR Egger	359	-0.355097	0.123314	0.00422186	FALSE	-0.596793	-0.113401	0.701105	0.550574	0.892793	yes
Lymphocyte percentage of white cells || id:GCST90002389	Eczema || id:L12_ATOPIC	Simple mode	353	0.00495149	0.155726	0.974653	FALSE	-0.300272	0.310175	1.00496	0.740616	1.36366	no
Lymphocyte percentage of white cells || id:GCST90002389	Eczema || id:L12_ATOPIC	Simple mode	359	-0.0222257	0.15641	0.887082	FALSE	-0.328789	0.284337	0.978019	0.719795	1.32888	yes
Lymphocyte percentage of white cells || id:GCST90002389	Eczema || id:L12_ATOPIC	Weighted median	353	-0.132575	0.0596334	0.0262041	FALSE	-0.249457	-0.0156939	0.875837	0.779224	0.984429	no
Lymphocyte percentage of white cells || id:GCST90002389	Eczema || id:L12_ATOPIC	Weighted median	359	-0.134272	0.0593435	0.023659	FALSE	-0.250585	-0.0179586	0.874352	0.778345	0.982202	yes
Lymphocyte percentage of white cells || id:GCST90002389	Eczema || id:L12_ATOPIC	Weighted mode	353	-0.17002	0.0876811	0.0532911	FALSE	-0.341875	0.00183474	0.843648	0.710437	1.00184	no
Lymphocyte percentage of white cells || id:GCST90002389	Eczema || id:L12_ATOPIC	Weighted mode	359	-0.172956	0.0850194	0.0426568	FALSE	-0.339594	-0.00631796	0.841175	0.712059	0.993702	yes
Lymphocyte percentage of white cells || id:GCST90002389	Eosinophilic esophagitis || id:GCST90027899	Inverse variance weighted	299	0.117331	0.148456	0.429329	FALSE	-0.173643	0.408305	1.12449	0.840597	1.50427	no
Lymphocyte percentage of white cells || id:GCST90002389	Eosinophilic esophagitis || id:GCST90027899	Inverse variance weighted	304	0.113109	0.145559	0.437118	FALSE	-0.172186	0.398404	1.11975	0.841823	1.48945	yes
Lymphocyte percentage of white cells || id:GCST90002389	Eosinophilic esophagitis || id:GCST90027899	MR Egger	299	0.396191	0.330075	0.230978	FALSE	-0.250757	1.04314	1.48615	0.778211	2.83811	no
Lymphocyte percentage of white cells || id:GCST90002389	Eosinophilic esophagitis || id:GCST90027899	MR Egger	304	0.366848	0.321151	0.254238	FALSE	-0.262608	0.996303	1.44318	0.769043	2.70825	yes
Lymphocyte percentage of white cells || id:GCST90002389	Eosinophilic esophagitis || id:GCST90027899	Simple mode	299	0.208012	0.537254	0.698902	FALSE	-0.845005	1.26103	1.23123	0.429555	3.52905	no
Lymphocyte percentage of white cells || id:GCST90002389	Eosinophilic esophagitis || id:GCST90027899	Simple mode	304	0.098872	0.560629	0.86013	FALSE	-0.999961	1.1977	1.10392	0.367894	3.3125	yes
Lymphocyte percentage of white cells || id:GCST90002389	Eosinophilic esophagitis || id:GCST90027899	Weighted median	299	0.0361146	0.181613	0.842376	FALSE	-0.319847	0.392076	1.03677	0.72626	1.48005	no
Lymphocyte percentage of white cells || id:GCST90002389	Eosinophilic esophagitis || id:GCST90027899	Weighted median	304	0.0218482	0.180376	0.903592	FALSE	-0.331689	0.375386	1.02209	0.71771	1.45555	yes
Lymphocyte percentage of white cells || id:GCST90002389	Eosinophilic esophagitis || id:GCST90027899	Weighted mode	299	-0.121771	0.334366	0.715977	FALSE	-0.77713	0.533587	0.885351	0.459724	1.70504	no
Lymphocyte percentage of white cells || id:GCST90002389	Eosinophilic esophagitis || id:GCST90027899	Weighted mode	304	-0.175573	0.343188	0.609309	FALSE	-0.848222	0.497076	0.838976	0.428176	1.64391	yes
Lymphocyte percentage of white cells || id:GCST90002389	Inflammatory bowel disease || id:ebi-a-GCST004131	Inverse variance weighted	285	-0.196785	0.091863	0.0321807	FALSE	-0.376837	-0.0167336	0.821367	0.686028	0.983406	no
Lymphocyte percentage of white cells || id:GCST90002389	Inflammatory bowel disease || id:ebi-a-GCST004131	Inverse variance weighted	287	-0.197868	0.0910682	0.0297997	FALSE	-0.376362	-0.0193741	0.820478	0.686354	0.980812	yes
Lymphocyte percentage of white cells || id:GCST90002389	Inflammatory bowel disease || id:ebi-a-GCST004131	MR Egger	285	0.201287	0.206631	0.33082	FALSE	-0.203709	0.606283	1.22298	0.815699	1.8336	no
Lymphocyte percentage of white cells || id:GCST90002389	Inflammatory bowel disease || id:ebi-a-GCST004131	MR Egger	287	0.182867	0.20345	0.369503	FALSE	-0.215896	0.58163	1.20065	0.805819	1.78895	yes
Lymphocyte percentage of white cells || id:GCST90002389	Inflammatory bowel disease || id:ebi-a-GCST004131	Simple mode	285	0.0333781	0.229415	0.884426	FALSE	-0.416275	0.483031	1.03394	0.659499	1.62098	no
Lymphocyte percentage of white cells || id:GCST90002389	Inflammatory bowel disease || id:ebi-a-GCST004131	Simple mode	287	0.0329474	0.247772	0.894307	FALSE	-0.452687	0.518581	1.0335	0.635917	1.67964	yes
Lymphocyte percentage of white cells || id:GCST90002389	Inflammatory bowel disease || id:ebi-a-GCST004131	Weighted median	285	0.0226326	0.0757566	0.765128	FALSE	-0.12585	0.171116	1.02289	0.881747	1.18663	no
Lymphocyte percentage of white cells || id:GCST90002389	Inflammatory bowel disease || id:ebi-a-GCST004131	Weighted median	287	-0.000166388	0.0768292	0.998272	FALSE	-0.150752	0.150419	0.999834	0.860061	1.16232	yes
Lymphocyte percentage of white cells || id:GCST90002389	Inflammatory bowel disease || id:ebi-a-GCST004131	Weighted mode	285	0.0685638	0.151875	0.65201	FALSE	-0.229111	0.366238	1.07097	0.79524	1.4423	no
Lymphocyte percentage of white cells || id:GCST90002389	Inflammatory bowel disease || id:ebi-a-GCST004131	Weighted mode	287	0.0681267	0.162542	0.675433	FALSE	-0.250455	0.386708	1.0705	0.778446	1.47213	yes
Lymphocyte percentage of white cells || id:GCST90002389	Juvenile idiopathic arthritis || id:GCST90010715	Inverse variance weighted	287	-0.181406	0.124486	0.145048	FALSE	-0.425398	0.0625857	0.834096	0.65351	1.06459	no
Lymphocyte percentage of white cells || id:GCST90002389	Juvenile idiopathic arthritis || id:GCST90010715	Inverse variance weighted	290	-0.286372	0.159132	0.0719257	FALSE	-0.59827	0.0255267	0.750983	0.549762	1.02586	yes
Lymphocyte percentage of white cells || id:GCST90002389	Juvenile idiopathic arthritis || id:GCST90010715	MR Egger	287	0.563061	0.286834	0.0506164	FALSE	0.000865826	1.12526	1.75604	1.00087	3.081	no
Lymphocyte percentage of white cells || id:GCST90002389	Juvenile idiopathic arthritis || id:GCST90010715	MR Egger	290	0.206835	0.366351	0.572798	FALSE	-0.511212	0.924882	1.22978	0.599768	2.52157	yes
Lymphocyte percentage of white cells || id:GCST90002389	Juvenile idiopathic arthritis || id:GCST90010715	Simple mode	287	-0.517715	0.422403	0.221341	FALSE	-1.34562	0.310194	0.595881	0.260377	1.36369	no
Lymphocyte percentage of white cells || id:GCST90002389	Juvenile idiopathic arthritis || id:GCST90010715	Simple mode	290	-0.527416	0.477495	0.270274	FALSE	-1.46331	0.408474	0.590128	0.23147	1.50452	yes
Lymphocyte percentage of white cells || id:GCST90002389	Juvenile idiopathic arthritis || id:GCST90010715	Weighted median	287	0.00673074	0.156288	0.965649	FALSE	-0.299593	0.313055	1.00675	0.74112	1.3676	no
Lymphocyte percentage of white cells || id:GCST90002389	Juvenile idiopathic arthritis || id:GCST90010715	Weighted median	290	0.00829679	0.153426	0.956874	FALSE	-0.292418	0.309012	1.00833	0.746456	1.36208	yes
Lymphocyte percentage of white cells || id:GCST90002389	Juvenile idiopathic arthritis || id:GCST90010715	Weighted mode	287	0.0572536	0.315992	0.856349	FALSE	-0.562092	0.676599	1.05892	0.570016	1.96718	no
Lymphocyte percentage of white cells || id:GCST90002389	Juvenile idiopathic arthritis || id:GCST90010715	Weighted mode	290	0.0923427	0.34046	0.786408	FALSE	-0.57496	0.759645	1.09674	0.562728	2.13752	yes
Lymphocyte percentage of white cells || id:GCST90002389	multiple sclerosis || id:ieu-b-18	Inverse variance weighted	249	0.214111	0.107619	0.046643	FALSE	0.00317774	0.425044	1.23876	1.00318	1.52966	no
Lymphocyte percentage of white cells || id:GCST90002389	multiple sclerosis || id:ieu-b-18	Inverse variance weighted	251	0.205846	0.106879	0.0541069	FALSE	-0.00363602	0.415328	1.22856	0.996371	1.51487	yes
Lymphocyte percentage of white cells || id:GCST90002389	multiple sclerosis || id:ieu-b-18	MR Egger	249	0.855821	0.270781	0.00177122	FALSE	0.325089	1.38655	2.35331	1.38415	4.00103	no
Lymphocyte percentage of white cells || id:GCST90002389	multiple sclerosis || id:ieu-b-18	MR Egger	251	0.774329	0.264563	0.00374117	FALSE	0.255785	1.29287	2.16914	1.29147	3.64324	yes
Lymphocyte percentage of white cells || id:GCST90002389	multiple sclerosis || id:ieu-b-18	Simple mode	249	0.118234	0.311279	0.704394	FALSE	-0.491873	0.728341	1.12551	0.61148	2.07164	no
Lymphocyte percentage of white cells || id:GCST90002389	multiple sclerosis || id:ieu-b-18	Simple mode	251	0.0763665	0.321914	0.812676	FALSE	-0.554586	0.707319	1.07936	0.57431	2.02854	yes
Lymphocyte percentage of white cells || id:GCST90002389	multiple sclerosis || id:ieu-b-18	Weighted median	249	0.246965	0.118406	0.0370015	FALSE	0.0148893	0.47904	1.28013	1.015	1.61452	no
Lymphocyte percentage of white cells || id:GCST90002389	multiple sclerosis || id:ieu-b-18	Weighted median	251	0.245069	0.117935	0.0377085	FALSE	0.0139174	0.476221	1.27771	1.01401	1.60998	yes
Lymphocyte percentage of white cells || id:GCST90002389	multiple sclerosis || id:ieu-b-18	Weighted mode	249	0.200368	0.187897	0.287292	FALSE	-0.16791	0.568645	1.22185	0.84543	1.76587	no
Lymphocyte percentage of white cells || id:GCST90002389	multiple sclerosis || id:ieu-b-18	Weighted mode	251	0.199539	0.188543	0.290931	FALSE	-0.170005	0.569083	1.22084	0.84366	1.76665	yes
Lymphocyte percentage of white cells || id:GCST90002389	Psoriasis || id:GCST90019016	Inverse variance weighted	283	-0.107572	0.0831069	0.195533	FALSE	-0.270462	0.0553173	0.898012	0.763027	1.05688	no
Lymphocyte percentage of white cells || id:GCST90002389	Psoriasis || id:GCST90019016	Inverse variance weighted	287	-0.25413	0.112029	0.0233035	FALSE	-0.473708	-0.0345523	0.775591	0.622689	0.966038	yes
Lymphocyte percentage of white cells || id:GCST90002389	Psoriasis || id:GCST90019016	MR Egger	283	0.119078	0.195662	0.543286	FALSE	-0.264419	0.502576	1.12646	0.767651	1.65297	no
Lymphocyte percentage of white cells || id:GCST90002389	Psoriasis || id:GCST90019016	MR Egger	287	-0.177709	0.261701	0.497655	FALSE	-0.690643	0.335225	0.837186	0.501254	1.39825	yes
Lymphocyte percentage of white cells || id:GCST90002389	Psoriasis || id:GCST90019016	Simple mode	283	-0.0809385	0.268949	0.763679	FALSE	-0.608079	0.446202	0.92225	0.544396	1.56237	no
Lymphocyte percentage of white cells || id:GCST90002389	Psoriasis || id:GCST90019016	Simple mode	287	-0.0691766	0.279826	0.804921	FALSE	-0.617635	0.479282	0.933162	0.539218	1.61491	yes
Lymphocyte percentage of white cells || id:GCST90002389	Psoriasis || id:GCST90019016	Weighted median	283	-0.0949509	0.0940432	0.312662	FALSE	-0.279276	0.0893737	0.909418	0.756331	1.09349	no
Lymphocyte percentage of white cells || id:GCST90002389	Psoriasis || id:GCST90019016	Weighted median	287	-0.100275	0.0924677	0.278172	FALSE	-0.281512	0.0809615	0.904588	0.754642	1.08433	yes
Lymphocyte percentage of white cells || id:GCST90002389	Psoriasis || id:GCST90019016	Weighted mode	283	-0.0311605	0.234147	0.894224	FALSE	-0.490089	0.427768	0.96932	0.612572	1.53383	no
Lymphocyte percentage of white cells || id:GCST90002389	Psoriasis || id:GCST90019016	Weighted mode	287	0.0129962	0.239795	0.956816	FALSE	-0.457001	0.482994	1.01308	0.633179	1.62092	yes
Lymphocyte percentage of white cells || id:GCST90002389	Rheumatoid arthritis || id:ebi-a-GCST002318	Inverse variance weighted	276	-0.0809073	0.0809652	0.317656	FALSE	-0.239599	0.0777844	0.922279	0.786943	1.08089	no
Lymphocyte percentage of white cells || id:GCST90002389	Rheumatoid arthritis || id:ebi-a-GCST002318	Inverse variance weighted	278	-0.0989253	0.0823972	0.22991	FALSE	-0.260424	0.0625732	0.90581	0.770725	1.06457	yes
Lymphocyte percentage of white cells || id:GCST90002389	Rheumatoid arthritis || id:ebi-a-GCST002318	MR Egger	276	-0.00483837	0.188048	0.979492	FALSE	-0.373413	0.363736	0.995173	0.688381	1.43869	no
Lymphocyte percentage of white cells || id:GCST90002389	Rheumatoid arthritis || id:ebi-a-GCST002318	MR Egger	278	-0.0867047	0.189219	0.647153	FALSE	-0.457575	0.284165	0.916948	0.632816	1.32865	yes
Lymphocyte percentage of white cells || id:GCST90002389	Rheumatoid arthritis || id:ebi-a-GCST002318	Simple mode	276	-0.119707	0.239841	0.6181	FALSE	-0.589795	0.350381	0.88718	0.554441	1.41961	no
Lymphocyte percentage of white cells || id:GCST90002389	Rheumatoid arthritis || id:ebi-a-GCST002318	Simple mode	278	-0.0882152	0.22726	0.69819	FALSE	-0.533645	0.357215	0.915564	0.586463	1.42934	yes
Lymphocyte percentage of white cells || id:GCST90002389	Rheumatoid arthritis || id:ebi-a-GCST002318	Weighted median	276	0	0.0953949	1	FALSE	-0.186974	0.186974	1	0.829465	1.2056	no
Lymphocyte percentage of white cells || id:GCST90002389	Rheumatoid arthritis || id:ebi-a-GCST002318	Weighted median	278	0	0.0970208	1	FALSE	-0.190161	0.190161	1	0.826826	1.20944	yes
Lymphocyte percentage of white cells || id:GCST90002389	Rheumatoid arthritis || id:ebi-a-GCST002318	Weighted mode	276	-0.0916801	0.115705	0.428833	FALSE	-0.318462	0.135101	0.912397	0.727267	1.14465	no
Lymphocyte percentage of white cells || id:GCST90002389	Rheumatoid arthritis || id:ebi-a-GCST002318	Weighted mode	278	-0.11639	0.0990244	0.240858	FALSE	-0.310477	0.0776981	0.890128	0.733097	1.0808	yes
Lymphocyte percentage of white cells || id:GCST90002389	Sinusitis || id:J10_CHRONSINUSITIS	Inverse variance weighted	353	-0.0565528	0.0410771	0.168591	FALSE	-0.137064	0.0239584	0.945017	0.871914	1.02425	no
Lymphocyte percentage of white cells || id:GCST90002389	Sinusitis || id:J10_CHRONSINUSITIS	Inverse variance weighted	359	-0.0574727	0.0405713	0.156605	FALSE	-0.136992	0.0220471	0.944148	0.871977	1.02229	yes
Lymphocyte percentage of white cells || id:GCST90002389	Sinusitis || id:J10_CHRONSINUSITIS	MR Egger	353	0.0215403	0.0880823	0.80695	FALSE	-0.151101	0.194182	1.02177	0.859761	1.21432	no
Lymphocyte percentage of white cells || id:GCST90002389	Sinusitis || id:J10_CHRONSINUSITIS	MR Egger	359	0.0257271	0.086201	0.76553	FALSE	-0.143227	0.194681	1.02606	0.866557	1.21492	yes
Lymphocyte percentage of white cells || id:GCST90002389	Sinusitis || id:J10_CHRONSINUSITIS	Simple mode	353	0.0812568	0.151614	0.592335	FALSE	-0.215907	0.37842	1.08465	0.80581	1.45998	no
Lymphocyte percentage of white cells || id:GCST90002389	Sinusitis || id:J10_CHRONSINUSITIS	Simple mode	359	0.109255	0.139304	0.433387	FALSE	-0.163781	0.382292	1.11545	0.848928	1.46564	yes
Lymphocyte percentage of white cells || id:GCST90002389	Sinusitis || id:J10_CHRONSINUSITIS	Weighted median	353	-0.0980494	0.0552234	0.0758147	FALSE	-0.206287	0.0101885	0.906604	0.813599	1.01024	no
Lymphocyte percentage of white cells || id:GCST90002389	Sinusitis || id:J10_CHRONSINUSITIS	Weighted median	359	-0.0587706	0.0535108	0.272076	FALSE	-0.163652	0.0461106	0.942923	0.849038	1.04719	yes
Lymphocyte percentage of white cells || id:GCST90002389	Sinusitis || id:J10_CHRONSINUSITIS	Weighted mode	353	-0.110818	0.0818434	0.176596	FALSE	-0.271232	0.0495947	0.895101	0.76244	1.05085	no
Lymphocyte percentage of white cells || id:GCST90002389	Sinusitis || id:J10_CHRONSINUSITIS	Weighted mode	359	-0.0753737	0.0824082	0.360997	FALSE	-0.236894	0.0861464	0.927397	0.789075	1.08997	yes
Lymphocyte percentage of white cells || id:GCST90002389	Systemic lupus erythematosus || id:ebi-a-GCST003156	Inverse variance weighted	260	-0.0558546	0.123785	0.651829	FALSE	-0.298473	0.186764	0.945677	0.74195	1.20534	no
Lymphocyte percentage of white cells || id:GCST90002389	Systemic lupus erythematosus || id:ebi-a-GCST003156	Inverse variance weighted	262	-0.0770375	0.125308	0.538696	FALSE	-0.322641	0.168566	0.925855	0.724234	1.18361	yes
Lymphocyte percentage of white cells || id:GCST90002389	Systemic lupus erythematosus || id:ebi-a-GCST003156	MR Egger	260	0.146004	0.294202	0.620125	FALSE	-0.430632	0.72264	1.1572	0.650098	2.05987	no
Lymphocyte percentage of white cells || id:GCST90002389	Systemic lupus erythematosus || id:ebi-a-GCST003156	MR Egger	262	0.0428738	0.295061	0.884583	FALSE	-0.535447	0.621194	1.04381	0.585408	1.86115	yes
Lymphocyte percentage of white cells || id:GCST90002389	Systemic lupus erythematosus || id:ebi-a-GCST003156	Simple mode	260	-0.927158	0.402438	0.022023	FALSE	-1.71594	-0.138379	0.395677	0.179795	0.870768	no
Lymphocyte percentage of white cells || id:GCST90002389	Systemic lupus erythematosus || id:ebi-a-GCST003156	Simple mode	262	-0.92723	0.454431	0.042315	FALSE	-1.81792	-0.0365449	0.395648	0.162364	0.964115	yes
Lymphocyte percentage of white cells || id:GCST90002389	Systemic lupus erythematosus || id:ebi-a-GCST003156	Weighted median	260	-0.0692602	0.157505	0.660129	FALSE	-0.377969	0.239449	0.933084	0.685252	1.27055	no
Lymphocyte percentage of white cells || id:GCST90002389	Systemic lupus erythematosus || id:ebi-a-GCST003156	Weighted median	262	-0.123359	0.152002	0.417045	FALSE	-0.421282	0.174565	0.883947	0.656205	1.19073	yes
Lymphocyte percentage of white cells || id:GCST90002389	Systemic lupus erythematosus || id:ebi-a-GCST003156	Weighted mode	260	-0.103531	0.230229	0.653312	FALSE	-0.554779	0.347717	0.901648	0.574199	1.41583	no
Lymphocyte percentage of white cells || id:GCST90002389	Systemic lupus erythematosus || id:ebi-a-GCST003156	Weighted mode	262	-0.103452	0.228784	0.651512	FALSE	-0.551868	0.344964	0.901719	0.575873	1.41194	yes
Lymphocyte percentage of white cells || id:GCST90002389	Type 1 diabetes || id:ebi-a-GCST010681	Inverse variance weighted	338	-0.192863	0.102187	0.0591117	FALSE	-0.393149	0.00742267	0.824595	0.674928	1.00745	no
Lymphocyte percentage of white cells || id:GCST90002389	Type 1 diabetes || id:ebi-a-GCST010681	Inverse variance weighted	342	-0.279308	0.115882	0.0159407	FALSE	-0.506437	-0.0521784	0.756307	0.602639	0.94916	yes
Lymphocyte percentage of white cells || id:GCST90002389	Type 1 diabetes || id:ebi-a-GCST010681	MR Egger	338	0.206874	0.220002	0.347726	FALSE	-0.22433	0.638078	1.22983	0.799051	1.89284	no
Lymphocyte percentage of white cells || id:GCST90002389	Type 1 diabetes || id:ebi-a-GCST010681	MR Egger	342	0.0427605	0.249571	0.864061	FALSE	-0.446399	0.53192	1.04369	0.639929	1.7022	yes
Lymphocyte percentage of white cells || id:GCST90002389	Type 1 diabetes || id:ebi-a-GCST010681	Simple mode	338	-0.196693	0.344085	0.567946	FALSE	-0.871099	0.477713	0.821443	0.418491	1.61238	no
Lymphocyte percentage of white cells || id:GCST90002389	Type 1 diabetes || id:ebi-a-GCST010681	Simple mode	342	-0.195219	0.318333	0.540117	FALSE	-0.819152	0.428713	0.822654	0.440806	1.53528	yes
Lymphocyte percentage of white cells || id:GCST90002389	Type 1 diabetes || id:ebi-a-GCST010681	Weighted median	338	-0.198257	0.117053	0.0903153	FALSE	-0.427681	0.0311669	0.820159	0.652019	1.03166	no
Lymphocyte percentage of white cells || id:GCST90002389	Type 1 diabetes || id:ebi-a-GCST010681	Weighted median	342	-0.223045	0.112489	0.0473868	FALSE	-0.443523	-0.00256769	0.800078	0.641771	0.997436	yes
Lymphocyte percentage of white cells || id:GCST90002389	Type 1 diabetes || id:ebi-a-GCST010681	Weighted mode	338	-0.0890961	0.197922	0.652887	FALSE	-0.477024	0.298832	0.914758	0.620628	1.34828	no
Lymphocyte percentage of white cells || id:GCST90002389	Type 1 diabetes || id:ebi-a-GCST010681	Weighted mode	342	-0.12502	0.191214	0.513667	FALSE	-0.4998	0.24976	0.882479	0.606652	1.28372	yes
Lymphocyte percentage of white cells || id:GCST90002389	Ulcerative colitis || id:ebi-a-GCST004133	Inverse variance weighted	284	-0.104971	0.0890609	0.238542	FALSE	-0.27953	0.0695888	0.900351	0.756139	1.07207	no
Lymphocyte percentage of white cells || id:GCST90002389	Ulcerative colitis || id:ebi-a-GCST004133	Inverse variance weighted	286	-0.0964308	0.0885058	0.275915	FALSE	-0.269902	0.0770405	0.908073	0.763454	1.08009	yes
Lymphocyte percentage of white cells || id:GCST90002389	Ulcerative colitis || id:ebi-a-GCST004133	MR Egger	284	0.264591	0.201329	0.189841	FALSE	-0.130015	0.659196	1.3029	0.878082	1.93324	no
Lymphocyte percentage of white cells || id:GCST90002389	Ulcerative colitis || id:ebi-a-GCST004133	MR Egger	286	0.275938	0.198536	0.165659	FALSE	-0.113193	0.665069	1.31777	0.892978	1.94462	yes
Lymphocyte percentage of white cells || id:GCST90002389	Ulcerative colitis || id:ebi-a-GCST004133	Simple mode	284	0.103107	0.264211	0.69665	FALSE	-0.414746	0.620959	1.10861	0.660508	1.86071	no
Lymphocyte percentage of white cells || id:GCST90002389	Ulcerative colitis || id:ebi-a-GCST004133	Simple mode	286	0.0732272	0.234955	0.755523	FALSE	-0.387285	0.533739	1.07597	0.678898	1.7053	yes
Lymphocyte percentage of white cells || id:GCST90002389	Ulcerative colitis || id:ebi-a-GCST004133	Weighted median	284	0.0331788	0.0890991	0.70961	FALSE	-0.141455	0.207813	1.03374	0.868094	1.23098	no
Lymphocyte percentage of white cells || id:GCST90002389	Ulcerative colitis || id:ebi-a-GCST004133	Weighted median	286	0.023364	0.0913354	0.798102	FALSE	-0.155653	0.202381	1.02364	0.855856	1.22431	yes
Lymphocyte percentage of white cells || id:GCST90002389	Ulcerative colitis || id:ebi-a-GCST004133	Weighted mode	284	0.0738264	0.169806	0.664061	FALSE	-0.258993	0.406646	1.07662	0.771829	1.50177	no
Lymphocyte percentage of white cells || id:GCST90002389	Ulcerative colitis || id:ebi-a-GCST004133	Weighted mode	286	0.0439541	0.157575	0.780492	FALSE	-0.264892	0.3528	1.04493	0.767289	1.42305	yes
Monocyte count || id:GCST90002340	Ankylosing spondylitis || id:M13_ANKYLOSPON	Inverse variance weighted	552	-0.110908	0.0563009	0.0488472	FALSE	-0.221258	-0.00055865	0.895021	0.80151	0.999442	no
Monocyte count || id:GCST90002340	Ankylosing spondylitis || id:M13_ANKYLOSPON	Inverse variance weighted	558	-0.0521173	0.0608056	0.391382	FALSE	-0.171296	0.0670616	0.949217	0.842572	1.06936	yes
Monocyte count || id:GCST90002340	Ankylosing spondylitis || id:M13_ANKYLOSPON	MR Egger	552	-0.204029	0.0904512	0.0244827	FALSE	-0.381314	-0.0267448	0.815439	0.682964	0.97361	no
Monocyte count || id:GCST90002340	Ankylosing spondylitis || id:M13_ANKYLOSPON	MR Egger	558	-0.113448	0.0978186	0.246635	FALSE	-0.305173	0.078276	0.89275	0.736996	1.08142	yes
Monocyte count || id:GCST90002340	Ankylosing spondylitis || id:M13_ANKYLOSPON	Simple mode	552	-0.0104899	0.193448	0.956775	FALSE	-0.389649	0.368669	0.989565	0.677295	1.44581	no
Monocyte count || id:GCST90002340	Ankylosing spondylitis || id:M13_ANKYLOSPON	Simple mode	558	-0.0817011	0.189355	0.666293	FALSE	-0.452836	0.289434	0.921547	0.635822	1.33567	yes
Monocyte count || id:GCST90002340	Ankylosing spondylitis || id:M13_ANKYLOSPON	Weighted median	552	-0.140137	0.0877516	0.110271	FALSE	-0.312131	0.0318559	0.869239	0.731886	1.03237	no
Monocyte count || id:GCST90002340	Ankylosing spondylitis || id:M13_ANKYLOSPON	Weighted median	558	-0.135017	0.0851539	0.112839	FALSE	-0.301918	0.0318849	0.873701	0.739398	1.0324	yes
Monocyte count || id:GCST90002340	Ankylosing spondylitis || id:M13_ANKYLOSPON	Weighted mode	552	-0.100512	0.109106	0.357335	FALSE	-0.314361	0.113337	0.904374	0.730256	1.12001	no
Monocyte count || id:GCST90002340	Ankylosing spondylitis || id:M13_ANKYLOSPON	Weighted mode	558	-0.0817011	0.11007	0.45824	FALSE	-0.297438	0.134036	0.921547	0.742718	1.14343	yes
Monocyte count || id:GCST90002340	Asthma || id:ebi-a-GCST90014325	Inverse variance weighted	578	0.034609	0.0178451	0.0524505	FALSE	-0.000367293	0.0695854	1.03521	0.999633	1.07206	no
Monocyte count || id:GCST90002340	Asthma || id:ebi-a-GCST90014325	Inverse variance weighted	589	0.0271227	0.0180271	0.132439	FALSE	-0.00821038	0.0624558	1.02749	0.991823	1.06445	yes
Monocyte count || id:GCST90002340	Asthma || id:ebi-a-GCST90014325	MR Egger	578	0.0592071	0.028479	0.0380614	FALSE	0.00338835	0.115026	1.06099	1.00339	1.1219	no
Monocyte count || id:GCST90002340	Asthma || id:ebi-a-GCST90014325	MR Egger	589	0.0482066	0.0287967	0.0946566	FALSE	-0.00823486	0.104648	1.04939	0.991799	1.11032	yes
Monocyte count || id:GCST90002340	Asthma || id:ebi-a-GCST90014325	Simple mode	578	-0.0200674	0.0581122	0.729978	FALSE	-0.133967	0.0938324	0.980133	0.874619	1.09838	no
Monocyte count || id:GCST90002340	Asthma || id:ebi-a-GCST90014325	Simple mode	589	-0.0138078	0.0573089	0.809688	FALSE	-0.126133	0.0985176	0.986287	0.881497	1.10353	yes
Monocyte count || id:GCST90002340	Asthma || id:ebi-a-GCST90014325	Weighted median	578	0.0569531	0.0223822	0.0109411	FALSE	0.013084	0.100822	1.05861	1.01317	1.10608	no
Monocyte count || id:GCST90002340	Asthma || id:ebi-a-GCST90014325	Weighted median	589	0.0567487	0.0221969	0.01057	FALSE	0.0132427	0.100255	1.05839	1.01333	1.10545	yes
Monocyte count || id:GCST90002340	Asthma || id:ebi-a-GCST90014325	Weighted mode	578	0.071816	0.0288862	0.0131944	FALSE	0.0151991	0.128433	1.07446	1.01532	1.13705	no
Monocyte count || id:GCST90002340	Asthma || id:ebi-a-GCST90014325	Weighted mode	589	0.0708216	0.0298434	0.0179598	FALSE	0.0123284	0.129315	1.07339	1.0124	1.13805	yes
Monocyte count || id:GCST90002340	Asthma || id:GCST006862	Inverse variance weighted	352	0.0129664	0.0433848	0.76504	FALSE	-0.0720678	0.0980005	1.01305	0.930468	1.10296	no
Monocyte count || id:GCST90002340	Asthma || id:GCST006862	Inverse variance weighted	354	0.0171679	0.043417	0.692533	FALSE	-0.0679294	0.102265	1.01732	0.934326	1.10768	yes
Monocyte count || id:GCST90002340	Asthma || id:GCST006862	MR Egger	352	0.0184631	0.0824431	0.822927	FALSE	-0.143125	0.180052	1.01863	0.866645	1.19728	no
Monocyte count || id:GCST90002340	Asthma || id:GCST006862	MR Egger	354	0.0218592	0.0826304	0.791517	FALSE	-0.140096	0.183815	1.0221	0.869274	1.20179	yes
Monocyte count || id:GCST90002340	Asthma || id:GCST006862	Simple mode	352	0.224124	0.149482	0.134684	FALSE	-0.06886	0.517109	1.25123	0.933457	1.67717	no
Monocyte count || id:GCST90002340	Asthma || id:GCST006862	Simple mode	354	0.22414	0.147411	0.129276	FALSE	-0.0647845	0.513065	1.25125	0.937269	1.6704	yes
Monocyte count || id:GCST90002340	Asthma || id:GCST006862	Weighted median	352	0.0207457	0.0564567	0.713275	FALSE	-0.0899095	0.131401	1.02096	0.914014	1.14042	no
Monocyte count || id:GCST90002340	Asthma || id:GCST006862	Weighted median	354	0.0228419	0.0562132	0.684489	FALSE	-0.0873359	0.13302	1.0231	0.916369	1.14227	yes
Monocyte count || id:GCST90002340	Asthma || id:GCST006862	Weighted mode	352	0.00862983	0.0879765	0.921915	FALSE	-0.163804	0.181064	1.00867	0.848908	1.19849	no
Monocyte count || id:GCST90002340	Asthma || id:GCST006862	Weighted mode	354	0.00868123	0.0837044	0.917456	FALSE	-0.155379	0.172742	1.00872	0.85609	1.18856	yes
Monocyte count || id:GCST90002340	Crohn's disease || id:ebi-a-GCST004132	Inverse variance weighted	426	-0.0379514	0.062132	0.541319	FALSE	-0.15973	0.0838272	0.96276	0.852374	1.08744	no
Monocyte count || id:GCST90002340	Crohn's disease || id:ebi-a-GCST004132	Inverse variance weighted	428	-0.0342251	0.0621348	0.581757	FALSE	-0.156009	0.0875591	0.966354	0.855551	1.09151	yes
Monocyte count || id:GCST90002340	Crohn's disease || id:ebi-a-GCST004132	MR Egger	426	0.0236061	0.105587	0.8232	FALSE	-0.183344	0.230556	1.02389	0.832482	1.2593	no
Monocyte count || id:GCST90002340	Crohn's disease || id:ebi-a-GCST004132	MR Egger	428	0.0297028	0.105609	0.778653	FALSE	-0.177291	0.236696	1.03015	0.837536	1.26706	yes
Monocyte count || id:GCST90002340	Crohn's disease || id:ebi-a-GCST004132	Simple mode	426	0.184202	0.195014	0.34542	FALSE	-0.198025	0.56643	1.20226	0.82035	1.76196	no
Monocyte count || id:GCST90002340	Crohn's disease || id:ebi-a-GCST004132	Simple mode	428	0.183963	0.202747	0.364732	FALSE	-0.213421	0.581346	1.20197	0.807816	1.78844	yes
Monocyte count || id:GCST90002340	Crohn's disease || id:ebi-a-GCST004132	Weighted median	426	0.0422496	0.0732509	0.564088	FALSE	-0.101322	0.185821	1.04315	0.903642	1.20421	no
Monocyte count || id:GCST90002340	Crohn's disease || id:ebi-a-GCST004132	Weighted median	428	0.0458448	0.0700816	0.513007	FALSE	-0.0915152	0.183205	1.04691	0.912547	1.20106	yes
Monocyte count || id:GCST90002340	Crohn's disease || id:ebi-a-GCST004132	Weighted mode	426	0.0861979	0.107486	0.423032	FALSE	-0.124474	0.29687	1.09002	0.882961	1.34564	no
Monocyte count || id:GCST90002340	Crohn's disease || id:ebi-a-GCST004132	Weighted mode	428	0.0860157	0.109822	0.433927	FALSE	-0.129235	0.301266	1.08982	0.878767	1.35157	yes
Monocyte count || id:GCST90002340	Eczema || id:GCST90244787	Inverse variance weighted	520	0.01188	0.0179156	0.50726	FALSE	-0.0232345	0.0469946	1.01195	0.977033	1.04812	no
Monocyte count || id:GCST90002340	Eczema || id:GCST90244787	Inverse variance weighted	527	0.0118872	0.0177577	0.503233	FALSE	-0.0229178	0.0466922	1.01196	0.977343	1.0478	yes
Monocyte count || id:GCST90002340	Eczema || id:GCST90244787	MR Egger	520	0.0207656	0.0299561	0.488494	FALSE	-0.0379484	0.0794795	1.02098	0.962763	1.08272	no
Monocyte count || id:GCST90002340	Eczema || id:GCST90244787	MR Egger	527	0.0208955	0.0296781	0.481699	FALSE	-0.0372735	0.0790645	1.02112	0.963413	1.08227	yes
Monocyte count || id:GCST90002340	Eczema || id:GCST90244787	Simple mode	520	-0.00632073	0.0580251	0.913299	FALSE	-0.12005	0.107408	0.993699	0.886876	1.11339	no
Monocyte count || id:GCST90002340	Eczema || id:GCST90244787	Simple mode	527	-0.00684274	0.0549241	0.900899	FALSE	-0.114494	0.100809	0.993181	0.891817	1.10606	yes
Monocyte count || id:GCST90002340	Eczema || id:GCST90244787	Weighted median	520	0.0145496	0.0232063	0.530681	FALSE	-0.0309347	0.0600339	1.01466	0.969539	1.06187	no
Monocyte count || id:GCST90002340	Eczema || id:GCST90244787	Weighted median	527	0.0142809	0.0228065	0.531198	FALSE	-0.0304198	0.0589817	1.01438	0.970038	1.06076	yes
Monocyte count || id:GCST90002340	Eczema || id:GCST90244787	Weighted mode	520	0.0268119	0.0324894	0.409608	FALSE	-0.0368673	0.0904911	1.02717	0.963804	1.09471	no
Monocyte count || id:GCST90002340	Eczema || id:GCST90244787	Weighted mode	527	0.0263025	0.0321375	0.41348	FALSE	-0.0366871	0.0892921	1.02665	0.963978	1.0934	yes
Monocyte count || id:GCST90002340	Eczema || id:L12_ATOPIC	Inverse variance weighted	552	0.00852596	0.0319785	0.789765	FALSE	-0.0541519	0.0712039	1.00856	0.947288	1.0738	no
Monocyte count || id:GCST90002340	Eczema || id:L12_ATOPIC	Inverse variance weighted	558	-0.000678446	0.0324156	0.983302	FALSE	-0.064213	0.0628561	0.999322	0.937805	1.06487	yes
Monocyte count || id:GCST90002340	Eczema || id:L12_ATOPIC	MR Egger	552	0.023496	0.051427	0.647938	FALSE	-0.0773009	0.124293	1.02377	0.925611	1.13235	no
Monocyte count || id:GCST90002340	Eczema || id:L12_ATOPIC	MR Egger	558	0.0163049	0.0521441	0.754633	FALSE	-0.0858974	0.118507	1.01644	0.917688	1.12582	yes
Monocyte count || id:GCST90002340	Eczema || id:L12_ATOPIC	Simple mode	552	0.0233408	0.0950138	0.806039	FALSE	-0.162886	0.209568	1.02362	0.849688	1.23315	no
Monocyte count || id:GCST90002340	Eczema || id:L12_ATOPIC	Simple mode	558	0.0827044	0.100019	0.408656	FALSE	-0.113333	0.278742	1.08622	0.892853	1.32147	yes
Monocyte count || id:GCST90002340	Eczema || id:L12_ATOPIC	Weighted median	552	0.0384156	0.0402633	0.340028	FALSE	-0.0405004	0.117332	1.03916	0.960309	1.12449	no
Monocyte count || id:GCST90002340	Eczema || id:L12_ATOPIC	Weighted median	558	0.0365689	0.0408009	0.370105	FALSE	-0.0434009	0.116539	1.03725	0.957527	1.1236	yes
Monocyte count || id:GCST90002340	Eczema || id:L12_ATOPIC	Weighted mode	552	0.0233408	0.0555029	0.67426	FALSE	-0.0854448	0.132126	1.02362	0.918104	1.14125	no
Monocyte count || id:GCST90002340	Eczema || id:L12_ATOPIC	Weighted mode	558	0.0827044	0.0551984	0.134619	FALSE	-0.0254845	0.190893	1.08622	0.974837	1.21033	yes
Monocyte count || id:GCST90002340	Eosinophilic esophagitis || id:GCST90027899	Inverse variance weighted	489	0.0645513	0.0840034	0.442228	FALSE	-0.100095	0.229198	1.06668	0.904751	1.25759	no
Monocyte count || id:GCST90002340	Eosinophilic esophagitis || id:GCST90027899	Inverse variance weighted	494	0.0745918	0.08448	0.377262	FALSE	-0.090989	0.240172	1.07744	0.913028	1.27147	yes
Monocyte count || id:GCST90002340	Eosinophilic esophagitis || id:GCST90027899	MR Egger	489	-0.0303005	0.135643	0.82333	FALSE	-0.296161	0.23556	0.970154	0.743668	1.26562	no
Monocyte count || id:GCST90002340	Eosinophilic esophagitis || id:GCST90027899	MR Egger	494	-0.0227729	0.136632	0.867695	FALSE	-0.290571	0.245025	0.977484	0.747837	1.27765	yes
Monocyte count || id:GCST90002340	Eosinophilic esophagitis || id:GCST90027899	Simple mode	489	-0.168428	0.310657	0.587951	FALSE	-0.777315	0.440459	0.844992	0.459639	1.55342	no
Monocyte count || id:GCST90002340	Eosinophilic esophagitis || id:GCST90027899	Simple mode	494	-0.168302	0.304512	0.580724	FALSE	-0.765145	0.428542	0.845099	0.465266	1.53502	yes
Monocyte count || id:GCST90002340	Eosinophilic esophagitis || id:GCST90027899	Weighted median	489	-0.0213863	0.122257	0.861135	FALSE	-0.261009	0.218237	0.978841	0.770274	1.24388	no
Monocyte count || id:GCST90002340	Eosinophilic esophagitis || id:GCST90027899	Weighted median	494	-0.0211397	0.124245	0.864896	FALSE	-0.26466	0.22238	0.979082	0.767467	1.24905	yes
Monocyte count || id:GCST90002340	Eosinophilic esophagitis || id:GCST90027899	Weighted mode	489	-0.0661289	0.173808	0.703762	FALSE	-0.406793	0.274535	0.93601	0.665782	1.31592	no
Monocyte count || id:GCST90002340	Eosinophilic esophagitis || id:GCST90027899	Weighted mode	494	-0.0659021	0.167446	0.694067	FALSE	-0.394096	0.262292	0.936223	0.67429	1.29991	yes
Monocyte count || id:GCST90002340	Inflammatory bowel disease || id:ebi-a-GCST004131	Inverse variance weighted	431	-0.0397989	0.0506718	0.432205	FALSE	-0.139116	0.0595179	0.960983	0.870127	1.06132	no
Monocyte count || id:GCST90002340	Inflammatory bowel disease || id:ebi-a-GCST004131	Inverse variance weighted	433	-0.0368569	0.0506433	0.466752	FALSE	-0.136118	0.062404	0.963814	0.87274	1.06439	yes
Monocyte count || id:GCST90002340	Inflammatory bowel disease || id:ebi-a-GCST004131	MR Egger	431	0.0279795	0.0861016	0.745371	FALSE	-0.14078	0.196739	1.02837	0.868681	1.21743	no
Monocyte count || id:GCST90002340	Inflammatory bowel disease || id:ebi-a-GCST004131	MR Egger	433	0.0325703	0.0860667	0.705296	FALSE	-0.13612	0.201261	1.03311	0.872738	1.22294	yes
Monocyte count || id:GCST90002340	Inflammatory bowel disease || id:ebi-a-GCST004131	Simple mode	431	-0.00860496	0.157387	0.956424	FALSE	-0.317084	0.299874	0.991432	0.728269	1.34969	no
Monocyte count || id:GCST90002340	Inflammatory bowel disease || id:ebi-a-GCST004131	Simple mode	433	-0.00726719	0.158384	0.963424	FALSE	-0.3177	0.303165	0.992759	0.727821	1.35414	yes
Monocyte count || id:GCST90002340	Inflammatory bowel disease || id:ebi-a-GCST004131	Weighted median	431	0.0336377	0.052543	0.522046	FALSE	-0.0693465	0.136622	1.03421	0.933003	1.14639	no
Monocyte count || id:GCST90002340	Inflammatory bowel disease || id:ebi-a-GCST004131	Weighted median	433	0.0354282	0.0510548	0.487729	FALSE	-0.0646392	0.135496	1.03606	0.937406	1.1451	yes
Monocyte count || id:GCST90002340	Inflammatory bowel disease || id:ebi-a-GCST004131	Weighted mode	431	-0.00860496	0.079996	0.914389	FALSE	-0.165397	0.148187	0.991432	0.847557	1.15973	no
Monocyte count || id:GCST90002340	Inflammatory bowel disease || id:ebi-a-GCST004131	Weighted mode	433	-0.00726719	0.0727726	0.9205	FALSE	-0.149901	0.135367	0.992759	0.860793	1.14496	yes
Monocyte count || id:GCST90002340	Juvenile idiopathic arthritis || id:GCST90010715	Inverse variance weighted	410	0.052755	0.0715418	0.460879	FALSE	-0.0874669	0.192977	1.05417	0.916249	1.21285	no
Monocyte count || id:GCST90002340	Juvenile idiopathic arthritis || id:GCST90010715	Inverse variance weighted	412	0.0394166	0.0725278	0.586807	FALSE	-0.102738	0.181571	1.0402	0.902363	1.1991	yes
Monocyte count || id:GCST90002340	Juvenile idiopathic arthritis || id:GCST90010715	MR Egger	410	-0.110415	0.125696	0.380228	FALSE	-0.356779	0.135949	0.895462	0.699927	1.14562	no
Monocyte count || id:GCST90002340	Juvenile idiopathic arthritis || id:GCST90010715	MR Egger	412	-0.119341	0.127675	0.350482	FALSE	-0.369584	0.130902	0.887505	0.691022	1.13986	yes
Monocyte count || id:GCST90002340	Juvenile idiopathic arthritis || id:GCST90010715	Simple mode	410	0.148557	0.251914	0.555707	FALSE	-0.345193	0.642308	1.16016	0.708084	1.90086	no
Monocyte count || id:GCST90002340	Juvenile idiopathic arthritis || id:GCST90010715	Simple mode	412	0.148827	0.263185	0.572053	FALSE	-0.367016	0.664671	1.16047	0.692798	1.94385	yes
Monocyte count || id:GCST90002340	Juvenile idiopathic arthritis || id:GCST90010715	Weighted median	410	-0.0829029	0.110735	0.454062	FALSE	-0.299944	0.134138	0.920441	0.74086	1.14355	no
Monocyte count || id:GCST90002340	Juvenile idiopathic arthritis || id:GCST90010715	Weighted median	412	-0.0902453	0.110694	0.41492	FALSE	-0.307206	0.126716	0.913707	0.735499	1.13509	yes
Monocyte count || id:GCST90002340	Juvenile idiopathic arthritis || id:GCST90010715	Weighted mode	410	-0.0974808	0.160254	0.543332	FALSE	-0.411578	0.216616	0.90712	0.662604	1.24187	no
Monocyte count || id:GCST90002340	Juvenile idiopathic arthritis || id:GCST90010715	Weighted mode	412	-0.0976908	0.154968	0.528787	FALSE	-0.401427	0.206046	0.906929	0.669364	1.22881	yes
Monocyte count || id:GCST90002340	multiple sclerosis || id:ieu-b-18	Inverse variance weighted	375	0.155657	0.0566879	0.00603517	FALSE	0.044549	0.266766	1.16843	1.04556	1.30573	no
Monocyte count || id:GCST90002340	multiple sclerosis || id:ieu-b-18	Inverse variance weighted	375	0.155657	0.0566879	0.00603517	FALSE	0.044549	0.266766	1.16843	1.04556	1.30573	yes
Monocyte count || id:GCST90002340	multiple sclerosis || id:ieu-b-18	MR Egger	375	0.152551	0.107196	0.155543	FALSE	-0.0575537	0.362656	1.1648	0.944071	1.43714	no
Monocyte count || id:GCST90002340	multiple sclerosis || id:ieu-b-18	MR Egger	375	0.152551	0.107196	0.155543	FALSE	-0.0575537	0.362656	1.1648	0.944071	1.43714	yes
Monocyte count || id:GCST90002340	multiple sclerosis || id:ieu-b-18	Simple mode	375	0.36958	0.192273	0.0553449	FALSE	-0.00727542	0.746436	1.44713	0.992751	2.10947	no
Monocyte count || id:GCST90002340	multiple sclerosis || id:ieu-b-18	Simple mode	375	0.36958	0.189214	0.0515363	FALSE	-0.00127875	0.740439	1.44713	0.998722	2.09686	yes
Monocyte count || id:GCST90002340	multiple sclerosis || id:ieu-b-18	Weighted median	375	0.13264	0.0736243	0.0716107	FALSE	-0.0116632	0.276944	1.14184	0.988405	1.31909	no
Monocyte count || id:GCST90002340	multiple sclerosis || id:ieu-b-18	Weighted median	375	0.13264	0.0735932	0.0714912	FALSE	-0.0116024	0.276883	1.14184	0.988465	1.31901	yes
Monocyte count || id:GCST90002340	multiple sclerosis || id:ieu-b-18	Weighted mode	375	0.0103059	0.121214	0.932289	FALSE	-0.227274	0.247886	1.01036	0.796703	1.28131	no
Monocyte count || id:GCST90002340	multiple sclerosis || id:ieu-b-18	Weighted mode	375	0.0103059	0.114146	0.928107	FALSE	-0.213419	0.234031	1.01036	0.807817	1.26368	yes
Monocyte count || id:GCST90002340	Psoriasis || id:GCST90019016	Inverse variance weighted	411	-0.146453	0.0544576	0.00716021	FALSE	-0.25319	-0.0397159	0.863766	0.776321	0.961062	no
Monocyte count || id:GCST90002340	Psoriasis || id:GCST90019016	Inverse variance weighted	415	-0.11637	0.0634843	0.0667938	FALSE	-0.2408	0.00805876	0.890145	0.785999	1.00809	yes
Monocyte count || id:GCST90002340	Psoriasis || id:GCST90019016	MR Egger	411	-0.0628261	0.0973339	0.518984	FALSE	-0.2536	0.127948	0.939107	0.776002	1.13649	no
Monocyte count || id:GCST90002340	Psoriasis || id:GCST90019016	MR Egger	415	-0.0279027	0.113831	0.806482	FALSE	-0.251011	0.195206	0.972483	0.778014	1.21556	yes
Monocyte count || id:GCST90002340	Psoriasis || id:GCST90019016	Simple mode	411	-0.0929803	0.163417	0.569684	FALSE	-0.413277	0.227317	0.911211	0.661479	1.25523	no
Monocyte count || id:GCST90002340	Psoriasis || id:GCST90019016	Simple mode	415	-0.0922903	0.161239	0.567375	FALSE	-0.40832	0.223739	0.91184	0.664766	1.25074	yes
Monocyte count || id:GCST90002340	Psoriasis || id:GCST90019016	Weighted median	411	-0.136493	0.0703662	0.0524106	FALSE	-0.27441	0.00142522	0.872413	0.76002	1.00143	no
Monocyte count || id:GCST90002340	Psoriasis || id:GCST90019016	Weighted median	415	-0.136326	0.0724641	0.0599327	FALSE	-0.278356	0.00570375	0.872558	0.757028	1.00572	yes
Monocyte count || id:GCST90002340	Psoriasis || id:GCST90019016	Weighted mode	411	-0.147278	0.0922875	0.111291	FALSE	-0.328161	0.0336058	0.863054	0.720247	1.03418	no
Monocyte count || id:GCST90002340	Psoriasis || id:GCST90019016	Weighted mode	415	-0.128479	0.0869671	0.140349	FALSE	-0.298934	0.041977	0.879432	0.741608	1.04287	yes
Monocyte count || id:GCST90002340	Rheumatoid arthritis || id:ebi-a-GCST002318	Inverse variance weighted	415	0.0747785	0.0479483	0.118862	FALSE	-0.0192001	0.168757	1.07765	0.980983	1.18383	no
Monocyte count || id:GCST90002340	Rheumatoid arthritis || id:ebi-a-GCST002318	Inverse variance weighted	418	0.0574207	0.0515556	0.265382	FALSE	-0.0436284	0.15847	1.0591	0.95731	1.17172	yes
Monocyte count || id:GCST90002340	Rheumatoid arthritis || id:ebi-a-GCST002318	MR Egger	415	0.0549838	0.0885137	0.534818	FALSE	-0.118503	0.228471	1.05652	0.888249	1.25668	no
Monocyte count || id:GCST90002340	Rheumatoid arthritis || id:ebi-a-GCST002318	MR Egger	418	0.0298004	0.0951881	0.754385	FALSE	-0.156768	0.216369	1.03025	0.854902	1.24156	yes
Monocyte count || id:GCST90002340	Rheumatoid arthritis || id:ebi-a-GCST002318	Simple mode	415	-0.0331909	0.138585	0.810838	FALSE	-0.304818	0.238436	0.967354	0.737258	1.26926	no
Monocyte count || id:GCST90002340	Rheumatoid arthritis || id:ebi-a-GCST002318	Simple mode	418	-0.0453583	0.135951	0.73882	FALSE	-0.311821	0.221105	0.955655	0.732112	1.24745	yes
Monocyte count || id:GCST90002340	Rheumatoid arthritis || id:ebi-a-GCST002318	Weighted median	415	0	0.0604446	1	FALSE	-0.118471	0.118471	1	0.888277	1.12577	no
Monocyte count || id:GCST90002340	Rheumatoid arthritis || id:ebi-a-GCST002318	Weighted median	418	0	0.061136	1	FALSE	-0.119827	0.119827	1	0.887074	1.1273	yes
Monocyte count || id:GCST90002340	Rheumatoid arthritis || id:ebi-a-GCST002318	Weighted mode	415	-0.00267187	0.0739362	0.97119	FALSE	-0.147587	0.142243	0.997332	0.862788	1.15286	no
Monocyte count || id:GCST90002340	Rheumatoid arthritis || id:ebi-a-GCST002318	Weighted mode	418	-0.0102402	0.0780115	0.895629	FALSE	-0.163143	0.142662	0.989812	0.84947	1.15334	yes
Monocyte count || id:GCST90002340	Sinusitis || id:J10_CHRONSINUSITIS	Inverse variance weighted	552	0.0113382	0.0260982	0.663967	FALSE	-0.0398143	0.0624907	1.0114	0.960968	1.06448	no
Monocyte count || id:GCST90002340	Sinusitis || id:J10_CHRONSINUSITIS	Inverse variance weighted	558	0.0108706	0.0260187	0.676092	FALSE	-0.0401259	0.0618672	1.01093	0.960668	1.06382	yes
Monocyte count || id:GCST90002340	Sinusitis || id:J10_CHRONSINUSITIS	MR Egger	552	0.0402049	0.041967	0.338477	FALSE	-0.0420505	0.12246	1.04102	0.958821	1.13027	no
Monocyte count || id:GCST90002340	Sinusitis || id:J10_CHRONSINUSITIS	MR Egger	558	0.0356754	0.0418602	0.394441	FALSE	-0.0463706	0.117721	1.03632	0.954688	1.12493	yes
Monocyte count || id:GCST90002340	Sinusitis || id:J10_CHRONSINUSITIS	Simple mode	552	0.0512296	0.0888612	0.564504	FALSE	-0.122938	0.225397	1.05256	0.884318	1.25282	no
Monocyte count || id:GCST90002340	Sinusitis || id:J10_CHRONSINUSITIS	Simple mode	558	0.0196153	0.0904095	0.828318	FALSE	-0.157587	0.196818	1.01981	0.854202	1.21752	yes
Monocyte count || id:GCST90002340	Sinusitis || id:J10_CHRONSINUSITIS	Weighted median	552	0.0477339	0.0373416	0.201142	FALSE	-0.0254556	0.120923	1.04889	0.974866	1.12854	no
Monocyte count || id:GCST90002340	Sinusitis || id:J10_CHRONSINUSITIS	Weighted median	558	0.046559	0.0383512	0.224741	FALSE	-0.0286093	0.121727	1.04766	0.971796	1.12945	yes
Monocyte count || id:GCST90002340	Sinusitis || id:J10_CHRONSINUSITIS	Weighted mode	552	0.0512296	0.0466018	0.272115	FALSE	-0.04011	0.142569	1.05256	0.960684	1.15323	no
Monocyte count || id:GCST90002340	Sinusitis || id:J10_CHRONSINUSITIS	Weighted mode	558	0.0513556	0.0458682	0.263352	FALSE	-0.0385461	0.141257	1.0527	0.962187	1.15172	yes
Monocyte count || id:GCST90002340	Systemic lupus erythematosus || id:ebi-a-GCST003156	Inverse variance weighted	388	0.0782076	0.0827775	0.344765	FALSE	-0.0840364	0.240452	1.08135	0.919398	1.27182	no
Monocyte count || id:GCST90002340	Systemic lupus erythematosus || id:ebi-a-GCST003156	Inverse variance weighted	391	0.063764	0.0828272	0.441393	FALSE	-0.0985773	0.226105	1.06584	0.906126	1.25371	yes
Monocyte count || id:GCST90002340	Systemic lupus erythematosus || id:ebi-a-GCST003156	MR Egger	388	0.126272	0.1399	0.367305	FALSE	-0.147931	0.400475	1.13459	0.862491	1.49253	no
Monocyte count || id:GCST90002340	Systemic lupus erythematosus || id:ebi-a-GCST003156	MR Egger	391	0.103058	0.140116	0.462467	FALSE	-0.17157	0.377685	1.10856	0.842342	1.4589	yes
Monocyte count || id:GCST90002340	Systemic lupus erythematosus || id:ebi-a-GCST003156	Simple mode	388	-0.742793	0.266697	0.00561314	FALSE	-1.26552	-0.220067	0.475783	0.282093	0.802465	no
Monocyte count || id:GCST90002340	Systemic lupus erythematosus || id:ebi-a-GCST003156	Simple mode	391	-0.742382	0.285218	0.00959769	FALSE	-1.30141	-0.183354	0.475979	0.272148	0.832474	yes
Monocyte count || id:GCST90002340	Systemic lupus erythematosus || id:ebi-a-GCST003156	Weighted median	388	0.185512	0.110786	0.0940324	FALSE	-0.0316295	0.402653	1.20383	0.968865	1.49579	no
Monocyte count || id:GCST90002340	Systemic lupus erythematosus || id:ebi-a-GCST003156	Weighted median	391	0.162564	0.116127	0.161549	FALSE	-0.065045	0.390173	1.17652	0.937025	1.47724	yes
Monocyte count || id:GCST90002340	Systemic lupus erythematosus || id:ebi-a-GCST003156	Weighted mode	388	0.113646	0.120983	0.348135	FALSE	-0.123481	0.350772	1.12036	0.883839	1.42016	no
Monocyte count || id:GCST90002340	Systemic lupus erythematosus || id:ebi-a-GCST003156	Weighted mode	391	0.112414	0.128798	0.383313	FALSE	-0.14003	0.364857	1.11898	0.869332	1.44031	yes
Monocyte count || id:GCST90002340	Type 1 diabetes || id:ebi-a-GCST010681	Inverse variance weighted	525	0.0699024	0.0575395	0.224419	FALSE	-0.0428749	0.18268	1.0724	0.958031	1.20043	no
Monocyte count || id:GCST90002340	Type 1 diabetes || id:ebi-a-GCST010681	Inverse variance weighted	532	-0.0792064	0.0767464	0.302047	FALSE	-0.229629	0.0712166	0.923849	0.794828	1.07381	yes
Monocyte count || id:GCST90002340	Type 1 diabetes || id:ebi-a-GCST010681	MR Egger	525	0.088968	0.0949315	0.349098	FALSE	-0.0970977	0.275034	1.09305	0.907467	1.31657	no
Monocyte count || id:GCST90002340	Type 1 diabetes || id:ebi-a-GCST010681	MR Egger	532	-0.14553	0.126497	0.250472	FALSE	-0.393463	0.102404	0.864564	0.674716	1.10783	yes
Monocyte count || id:GCST90002340	Type 1 diabetes || id:ebi-a-GCST010681	Simple mode	525	-0.199851	0.223837	0.372352	FALSE	-0.638573	0.23887	0.818852	0.528046	1.26981	no
Monocyte count || id:GCST90002340	Type 1 diabetes || id:ebi-a-GCST010681	Simple mode	532	-0.166113	0.208912	0.426893	FALSE	-0.575581	0.243356	0.846951	0.562378	1.27552	yes
Monocyte count || id:GCST90002340	Type 1 diabetes || id:ebi-a-GCST010681	Weighted median	525	0.0760519	0.085086	0.371417	FALSE	-0.0907168	0.242821	1.07902	0.913276	1.27484	no
Monocyte count || id:GCST90002340	Type 1 diabetes || id:ebi-a-GCST010681	Weighted median	532	0.0585422	0.0859826	0.49596	FALSE	-0.109984	0.227068	1.06029	0.895849	1.25492	yes
Monocyte count || id:GCST90002340	Type 1 diabetes || id:ebi-a-GCST010681	Weighted mode	525	0.080364	0.114844	0.484383	FALSE	-0.14473	0.305458	1.08368	0.865256	1.35725	no
Monocyte count || id:GCST90002340	Type 1 diabetes || id:ebi-a-GCST010681	Weighted mode	532	0.0543598	0.0993084	0.584345	FALSE	-0.140285	0.249004	1.05586	0.869111	1.28275	yes
Monocyte count || id:GCST90002340	Ulcerative colitis || id:ebi-a-GCST004133	Inverse variance weighted	429	-0.053187	0.0537461	0.322372	FALSE	-0.158529	0.0521555	0.948203	0.853398	1.05354	no
Monocyte count || id:GCST90002340	Ulcerative colitis || id:ebi-a-GCST004133	Inverse variance weighted	431	-0.0502767	0.0536983	0.349128	FALSE	-0.155525	0.0549719	0.950966	0.855965	1.05651	yes
Monocyte count || id:GCST90002340	Ulcerative colitis || id:ebi-a-GCST004133	MR Egger	429	0.033927	0.0913027	0.710384	FALSE	-0.145026	0.21288	1.03451	0.865	1.23724	no
Monocyte count || id:GCST90002340	Ulcerative colitis || id:ebi-a-GCST004133	MR Egger	431	0.0383995	0.0912355	0.674051	FALSE	-0.140422	0.217221	1.03915	0.868991	1.24262	yes
Monocyte count || id:GCST90002340	Ulcerative colitis || id:ebi-a-GCST004133	Simple mode	429	-0.119191	0.165422	0.471595	FALSE	-0.443417	0.205036	0.887639	0.64184	1.22757	no
Monocyte count || id:GCST90002340	Ulcerative colitis || id:ebi-a-GCST004133	Simple mode	431	-0.119227	0.16518	0.47081	FALSE	-0.44298	0.204526	0.887606	0.64212	1.22694	yes
Monocyte count || id:GCST90002340	Ulcerative colitis || id:ebi-a-GCST004133	Weighted median	429	-0.0468943	0.0636497	0.461271	FALSE	-0.171648	0.0778591	0.954188	0.842276	1.08097	no
Monocyte count || id:GCST90002340	Ulcerative colitis || id:ebi-a-GCST004133	Weighted median	431	-0.0467249	0.0674257	0.48832	FALSE	-0.178879	0.0854294	0.95435	0.836207	1.08918	yes
Monocyte count || id:GCST90002340	Ulcerative colitis || id:ebi-a-GCST004133	Weighted mode	429	0.0320127	0.0803259	0.690435	FALSE	-0.125426	0.189452	1.03253	0.882121	1.20859	no
Monocyte count || id:GCST90002340	Ulcerative colitis || id:ebi-a-GCST004133	Weighted mode	431	0.0319855	0.0819141	0.696378	FALSE	-0.128566	0.192537	1.0325	0.879355	1.21232	yes
Monocyte percentage of white cells || id:GCST90002394	Ankylosing spondylitis || id:M13_ANKYLOSPON	Inverse variance weighted	430	-0.11659	0.0535872	0.0295779	FALSE	-0.22162	-0.0115587	0.88995	0.801219	0.988508	no
Monocyte percentage of white cells || id:GCST90002394	Ankylosing spondylitis || id:M13_ANKYLOSPON	Inverse variance weighted	436	-0.220748	0.0711847	0.00192831	FALSE	-0.36027	-0.0812258	0.801919	0.697488	0.921985	yes
Monocyte percentage of white cells || id:GCST90002394	Ankylosing spondylitis || id:M13_ANKYLOSPON	MR Egger	430	-0.0460483	0.0864758	0.594657	FALSE	-0.215541	0.123444	0.954996	0.806105	1.13139	no
Monocyte percentage of white cells || id:GCST90002394	Ankylosing spondylitis || id:M13_ANKYLOSPON	MR Egger	436	-0.159206	0.115371	0.168313	FALSE	-0.385332	0.0669209	0.852821	0.680225	1.06921	yes
Monocyte percentage of white cells || id:GCST90002394	Ankylosing spondylitis || id:M13_ANKYLOSPON	Simple mode	430	-0.0520217	0.204581	0.799398	FALSE	-0.453001	0.348958	0.949308	0.635717	1.41759	no
Monocyte percentage of white cells || id:GCST90002394	Ankylosing spondylitis || id:M13_ANKYLOSPON	Simple mode	436	-0.0818678	0.200318	0.682969	FALSE	-0.474491	0.310755	0.921394	0.622202	1.36446	yes
Monocyte percentage of white cells || id:GCST90002394	Ankylosing spondylitis || id:M13_ANKYLOSPON	Weighted median	430	-0.0931688	0.0881642	0.290619	FALSE	-0.265971	0.079633	0.91104	0.766462	1.08289	no
Monocyte percentage of white cells || id:GCST90002394	Ankylosing spondylitis || id:M13_ANKYLOSPON	Weighted median	436	-0.0935446	0.0895823	0.296379	FALSE	-0.269126	0.0820367	0.910697	0.764047	1.0855	yes
Monocyte percentage of white cells || id:GCST90002394	Ankylosing spondylitis || id:M13_ANKYLOSPON	Weighted mode	430	-0.0936266	0.106398	0.379369	FALSE	-0.302166	0.114913	0.910623	0.739215	1.12178	no
Monocyte percentage of white cells || id:GCST90002394	Ankylosing spondylitis || id:M13_ANKYLOSPON	Weighted mode	436	-0.0818678	0.111169	0.461869	FALSE	-0.299759	0.136024	0.921394	0.740996	1.14571	yes
Monocyte percentage of white cells || id:GCST90002394	Asthma || id:ebi-a-GCST90014325	Inverse variance weighted	440	0.00231559	0.0197006	0.906433	FALSE	-0.0362977	0.0409288	1.00232	0.964353	1.04178	no
Monocyte percentage of white cells || id:GCST90002394	Asthma || id:ebi-a-GCST90014325	Inverse variance weighted	448	-0.00357009	0.0204623	0.861495	FALSE	-0.0436762	0.036536	0.996436	0.957264	1.03721	yes
Monocyte percentage of white cells || id:GCST90002394	Asthma || id:ebi-a-GCST90014325	MR Egger	440	0.00716832	0.0323456	0.824715	FALSE	-0.056229	0.0705656	1.00719	0.945323	1.07311	no
Monocyte percentage of white cells || id:GCST90002394	Asthma || id:ebi-a-GCST90014325	MR Egger	448	0.00421154	0.0336174	0.90036	FALSE	-0.0616786	0.0701017	1.00422	0.940185	1.07262	yes
Monocyte percentage of white cells || id:GCST90002394	Asthma || id:ebi-a-GCST90014325	Simple mode	440	0.0647884	0.0558603	0.246749	FALSE	-0.0446979	0.174275	1.06693	0.956286	1.19038	no
Monocyte percentage of white cells || id:GCST90002394	Asthma || id:ebi-a-GCST90014325	Simple mode	448	0.0648576	0.0559869	0.247303	FALSE	-0.0448768	0.174592	1.06701	0.956115	1.19076	yes
Monocyte percentage of white cells || id:GCST90002394	Asthma || id:ebi-a-GCST90014325	Weighted median	440	0.0188843	0.0220913	0.392645	FALSE	-0.0244146	0.0621832	1.01906	0.975881	1.06416	no
Monocyte percentage of white cells || id:GCST90002394	Asthma || id:ebi-a-GCST90014325	Weighted median	448	0.0188827	0.0236795	0.425201	FALSE	-0.027529	0.0652945	1.01906	0.972846	1.06747	yes
Monocyte percentage of white cells || id:GCST90002394	Asthma || id:ebi-a-GCST90014325	Weighted mode	440	0.0428442	0.0263083	0.104126	FALSE	-0.00871992	0.0944084	1.04378	0.991318	1.09901	no
Monocyte percentage of white cells || id:GCST90002394	Asthma || id:ebi-a-GCST90014325	Weighted mode	448	0.0409217	0.0247514	0.0989704	FALSE	-0.00759107	0.0894345	1.04177	0.992438	1.09356	yes
Monocyte percentage of white cells || id:GCST90002394	Asthma || id:GCST006862	Inverse variance weighted	256	-0.0465322	0.0393016	0.236422	FALSE	-0.123563	0.0304989	0.954534	0.883766	1.03097	no
Monocyte percentage of white cells || id:GCST90002394	Asthma || id:GCST006862	Inverse variance weighted	258	-0.0643521	0.0398584	0.106415	FALSE	-0.142475	0.0137704	0.937675	0.86721	1.01387	yes
Monocyte percentage of white cells || id:GCST90002394	Asthma || id:GCST006862	MR Egger	256	-0.0737659	0.0713627	0.302271	FALSE	-0.213637	0.066105	0.928889	0.807642	1.06834	no
Monocyte percentage of white cells || id:GCST90002394	Asthma || id:GCST006862	MR Egger	258	-0.0974268	0.0724783	0.180067	FALSE	-0.239484	0.0446307	0.907169	0.787034	1.04564	yes
Monocyte percentage of white cells || id:GCST90002394	Asthma || id:GCST006862	Simple mode	256	-0.153015	0.122831	0.214004	FALSE	-0.393763	0.0877333	0.858117	0.674514	1.0917	no
Monocyte percentage of white cells || id:GCST90002394	Asthma || id:GCST006862	Simple mode	258	-0.153095	0.128483	0.234534	FALSE	-0.404923	0.0987321	0.858048	0.667028	1.10377	yes
Monocyte percentage of white cells || id:GCST90002394	Asthma || id:GCST006862	Weighted median	256	-0.0735923	0.0566398	0.19384	FALSE	-0.184606	0.0374218	0.92905	0.831432	1.03813	no
Monocyte percentage of white cells || id:GCST90002394	Asthma || id:GCST006862	Weighted median	258	-0.0759361	0.0555192	0.171392	FALSE	-0.184754	0.0328815	0.926875	0.831309	1.03343	yes
Monocyte percentage of white cells || id:GCST90002394	Asthma || id:GCST006862	Weighted mode	256	-0.0470089	0.0679928	0.489955	FALSE	-0.180275	0.0862569	0.954079	0.835041	1.09009	no
Monocyte percentage of white cells || id:GCST90002394	Asthma || id:GCST006862	Weighted mode	258	-0.0471115	0.064425	0.465286	FALSE	-0.173385	0.0791615	0.953981	0.840814	1.08238	yes
Monocyte percentage of white cells || id:GCST90002394	Crohn's disease || id:ebi-a-GCST004132	Inverse variance weighted	332	-0.135893	0.0660953	0.0397812	FALSE	-0.26544	-0.00634604	0.872936	0.766869	0.993674	no
Monocyte percentage of white cells || id:GCST90002394	Crohn's disease || id:ebi-a-GCST004132	Inverse variance weighted	335	-0.137344	0.0655589	0.0361731	FALSE	-0.26584	-0.00884891	0.87167	0.766562	0.99119	yes
Monocyte percentage of white cells || id:GCST90002394	Crohn's disease || id:ebi-a-GCST004132	MR Egger	332	-0.0590608	0.11059	0.593665	FALSE	-0.275817	0.157696	0.942649	0.758952	1.17081	no
Monocyte percentage of white cells || id:GCST90002394	Crohn's disease || id:ebi-a-GCST004132	MR Egger	335	-0.0603884	0.109697	0.582343	FALSE	-0.275394	0.154617	0.941399	0.759273	1.16721	yes
Monocyte percentage of white cells || id:GCST90002394	Crohn's disease || id:ebi-a-GCST004132	Simple mode	332	-0.0453261	0.264776	0.864182	FALSE	-0.564286	0.473634	0.955686	0.568766	1.60582	no
Monocyte percentage of white cells || id:GCST90002394	Crohn's disease || id:ebi-a-GCST004132	Simple mode	335	-0.0454471	0.237945	0.848643	FALSE	-0.511819	0.420925	0.95557	0.599404	1.52337	yes
Monocyte percentage of white cells || id:GCST90002394	Crohn's disease || id:ebi-a-GCST004132	Weighted median	332	-0.0376696	0.0696634	0.588688	FALSE	-0.17421	0.0988707	0.963031	0.840121	1.10392	no
Monocyte percentage of white cells || id:GCST90002394	Crohn's disease || id:ebi-a-GCST004132	Weighted median	335	-0.0388897	0.0709336	0.583516	FALSE	-0.17792	0.10014	0.961857	0.83701	1.10533	yes
Monocyte percentage of white cells || id:GCST90002394	Crohn's disease || id:ebi-a-GCST004132	Weighted mode	332	0.08626	0.151211	0.568752	FALSE	-0.210113	0.382633	1.09009	0.810492	1.46614	no
Monocyte percentage of white cells || id:GCST90002394	Crohn's disease || id:ebi-a-GCST004132	Weighted mode	335	0.086123	0.162402	0.59625	FALSE	-0.232184	0.40443	1.08994	0.7928	1.49845	yes
Monocyte percentage of white cells || id:GCST90002394	Eczema || id:GCST90244787	Inverse variance weighted	404	0.00479127	0.0184984	0.795628	FALSE	-0.0314656	0.0410482	1.0048	0.969024	1.0419	no
Monocyte percentage of white cells || id:GCST90002394	Eczema || id:GCST90244787	Inverse variance weighted	412	0.00537362	0.0185023	0.771487	FALSE	-0.0308908	0.0416381	1.00539	0.969581	1.04252	yes
Monocyte percentage of white cells || id:GCST90002394	Eczema || id:GCST90244787	MR Egger	404	-0.0118034	0.0309064	0.702731	FALSE	-0.07238	0.0487731	0.988266	0.930177	1.04998	no
Monocyte percentage of white cells || id:GCST90002394	Eczema || id:GCST90244787	MR Egger	412	-0.0119438	0.0309369	0.699644	FALSE	-0.0725802	0.0486925	0.988127	0.929991	1.0499	yes
Monocyte percentage of white cells || id:GCST90002394	Eczema || id:GCST90244787	Simple mode	404	-0.111937	0.0595166	0.0607244	FALSE	-0.228589	0.00471564	0.894101	0.795655	1.00473	no
Monocyte percentage of white cells || id:GCST90002394	Eczema || id:GCST90244787	Simple mode	412	-0.11046	0.0608537	0.070226	FALSE	-0.229733	0.00881326	0.895422	0.794746	1.00885	yes
Monocyte percentage of white cells || id:GCST90002394	Eczema || id:GCST90244787	Weighted median	404	0.0255056	0.0239909	0.28772	FALSE	-0.0215166	0.0725278	1.02583	0.978713	1.07522	no
Monocyte percentage of white cells || id:GCST90002394	Eczema || id:GCST90244787	Weighted median	412	0.0271555	0.0238249	0.254371	FALSE	-0.0195412	0.0738523	1.02753	0.980648	1.07665	yes
Monocyte percentage of white cells || id:GCST90002394	Eczema || id:GCST90244787	Weighted mode	404	0.016473	0.0373925	0.65978	FALSE	-0.0568163	0.0897624	1.01661	0.944768	1.09391	no
Monocyte percentage of white cells || id:GCST90002394	Eczema || id:GCST90244787	Weighted mode	412	0.017934	0.0355465	0.614165	FALSE	-0.0517371	0.0876051	1.0181	0.949578	1.09156	yes
Monocyte percentage of white cells || id:GCST90002394	Eczema || id:L12_ATOPIC	Inverse variance weighted	430	-0.00979511	0.0334207	0.769457	FALSE	-0.0752998	0.0557095	0.990253	0.927465	1.05729	no
Monocyte percentage of white cells || id:GCST90002394	Eczema || id:L12_ATOPIC	Inverse variance weighted	436	-0.000349919	0.0333679	0.991633	FALSE	-0.0657511	0.0650513	0.99965	0.936364	1.06721	yes
Monocyte percentage of white cells || id:GCST90002394	Eczema || id:L12_ATOPIC	MR Egger	430	-0.0371769	0.0539276	0.490954	FALSE	-0.142875	0.0685212	0.963506	0.866862	1.07092	no
Monocyte percentage of white cells || id:GCST90002394	Eczema || id:L12_ATOPIC	MR Egger	436	-0.0248569	0.0540424	0.645781	FALSE	-0.13078	0.0810661	0.975449	0.877411	1.08444	yes
Monocyte percentage of white cells || id:GCST90002394	Eczema || id:L12_ATOPIC	Simple mode	430	-0.0793242	0.096934	0.413622	FALSE	-0.269315	0.110666	0.92374	0.763903	1.11702	no
Monocyte percentage of white cells || id:GCST90002394	Eczema || id:L12_ATOPIC	Simple mode	436	-0.077583	0.0998898	0.437766	FALSE	-0.273367	0.118201	0.92535	0.760813	1.12547	yes
Monocyte percentage of white cells || id:GCST90002394	Eczema || id:L12_ATOPIC	Weighted median	430	0.027824	0.0430256	0.517836	FALSE	-0.0565062	0.112154	1.02821	0.945061	1.11869	no
Monocyte percentage of white cells || id:GCST90002394	Eczema || id:L12_ATOPIC	Weighted median	436	0.0304403	0.0406629	0.454098	FALSE	-0.0492591	0.11014	1.03091	0.951934	1.11643	yes
Monocyte percentage of white cells || id:GCST90002394	Eczema || id:L12_ATOPIC	Weighted mode	430	0.049859	0.0478172	0.297675	FALSE	-0.0438628	0.143581	1.05112	0.957085	1.1544	no
Monocyte percentage of white cells || id:GCST90002394	Eczema || id:L12_ATOPIC	Weighted mode	436	0.0515179	0.054968	0.349158	FALSE	-0.0562193	0.159255	1.05287	0.945332	1.17264	yes
Monocyte percentage of white cells || id:GCST90002394	Eosinophilic esophagitis || id:GCST90027899	Inverse variance weighted	371	-0.145562	0.0848368	0.0862012	FALSE	-0.311842	0.0207184	0.864536	0.732097	1.02093	no
Monocyte percentage of white cells || id:GCST90002394	Eosinophilic esophagitis || id:GCST90027899	Inverse variance weighted	377	-0.153072	0.0837241	0.0675053	FALSE	-0.317171	0.0110269	0.858068	0.728206	1.01109	yes
Monocyte percentage of white cells || id:GCST90002394	Eosinophilic esophagitis || id:GCST90027899	MR Egger	371	-0.0904933	0.136997	0.509314	FALSE	-0.359008	0.178021	0.91348	0.698369	1.19485	no
Monocyte percentage of white cells || id:GCST90002394	Eosinophilic esophagitis || id:GCST90027899	MR Egger	377	-0.0996215	0.135443	0.46248	FALSE	-0.365089	0.165846	0.90518	0.694135	1.18039	yes
Monocyte percentage of white cells || id:GCST90002394	Eosinophilic esophagitis || id:GCST90027899	Simple mode	371	-0.697409	0.2826	0.0140451	FALSE	-1.25131	-0.143513	0.497874	0.286131	0.866309	no
Monocyte percentage of white cells || id:GCST90002394	Eosinophilic esophagitis || id:GCST90027899	Simple mode	377	-0.700995	0.275577	0.011367	FALSE	-1.24113	-0.160863	0.496091	0.289058	0.851408	yes
Monocyte percentage of white cells || id:GCST90002394	Eosinophilic esophagitis || id:GCST90027899	Weighted median	371	-0.199921	0.125182	0.110258	FALSE	-0.445278	0.0454366	0.818796	0.640646	1.04648	no
Monocyte percentage of white cells || id:GCST90002394	Eosinophilic esophagitis || id:GCST90027899	Weighted median	377	-0.20105	0.12771	0.115426	FALSE	-0.451363	0.0492622	0.817871	0.63676	1.0505	yes
Monocyte percentage of white cells || id:GCST90002394	Eosinophilic esophagitis || id:GCST90027899	Weighted mode	371	-0.321738	0.149825	0.0324088	FALSE	-0.615396	-0.0280807	0.724888	0.540427	0.97231	no
Monocyte percentage of white cells || id:GCST90002394	Eosinophilic esophagitis || id:GCST90027899	Weighted mode	377	-0.309589	0.151111	0.0411802	FALSE	-0.605767	-0.0134113	0.733748	0.545656	0.986678	yes
Monocyte percentage of white cells || id:GCST90002394	Inflammatory bowel disease || id:ebi-a-GCST004131	Inverse variance weighted	332	-0.111538	0.055339	0.0438485	FALSE	-0.220002	-0.0030733	0.894458	0.802517	0.996931	no
Monocyte percentage of white cells || id:GCST90002394	Inflammatory bowel disease || id:ebi-a-GCST004131	Inverse variance weighted	335	-0.101687	0.0550635	0.0647861	FALSE	-0.209612	0.00623696	0.903312	0.810899	1.00626	yes
Monocyte percentage of white cells || id:GCST90002394	Inflammatory bowel disease || id:ebi-a-GCST004131	MR Egger	332	-0.027718	0.092564	0.764788	FALSE	-0.209143	0.153707	0.972663	0.811279	1.16615	no
Monocyte percentage of white cells || id:GCST90002394	Inflammatory bowel disease || id:ebi-a-GCST004131	MR Egger	335	-0.0112538	0.0920824	0.902803	FALSE	-0.191735	0.169228	0.988809	0.825525	1.18439	yes
Monocyte percentage of white cells || id:GCST90002394	Inflammatory bowel disease || id:ebi-a-GCST004131	Simple mode	332	0.0481277	0.174941	0.783405	FALSE	-0.294757	0.391013	1.0493	0.744712	1.47848	no
Monocyte percentage of white cells || id:GCST90002394	Inflammatory bowel disease || id:ebi-a-GCST004131	Simple mode	335	0.0771684	0.173598	0.656952	FALSE	-0.263084	0.41742	1.08022	0.768678	1.51804	yes
Monocyte percentage of white cells || id:GCST90002394	Inflammatory bowel disease || id:ebi-a-GCST004131	Weighted median	332	-0.06206	0.0541767	0.251998	FALSE	-0.168246	0.0441264	0.939827	0.845146	1.04511	no
Monocyte percentage of white cells || id:GCST90002394	Inflammatory bowel disease || id:ebi-a-GCST004131	Weighted median	335	-0.0509647	0.0547405	0.351841	FALSE	-0.158256	0.0563267	0.950312	0.853631	1.05794	yes
Monocyte percentage of white cells || id:GCST90002394	Inflammatory bowel disease || id:ebi-a-GCST004131	Weighted mode	332	0.0178304	0.119189	0.881173	FALSE	-0.21578	0.251441	1.01799	0.805912	1.28588	no
Monocyte percentage of white cells || id:GCST90002394	Inflammatory bowel disease || id:ebi-a-GCST004131	Weighted mode	335	0.0468908	0.112772	0.677822	FALSE	-0.174142	0.267924	1.04801	0.840177	1.30725	yes
Monocyte percentage of white cells || id:GCST90002394	Juvenile idiopathic arthritis || id:GCST90010715	Inverse variance weighted	316	-0.0712101	0.0702987	0.311077	FALSE	-0.208996	0.0665753	0.931266	0.811399	1.06884	no
Monocyte percentage of white cells || id:GCST90002394	Juvenile idiopathic arthritis || id:GCST90010715	Inverse variance weighted	319	-0.0990463	0.0708302	0.162004	FALSE	-0.237873	0.0397808	0.905701	0.788302	1.04058	yes
Monocyte percentage of white cells || id:GCST90002394	Juvenile idiopathic arthritis || id:GCST90010715	MR Egger	316	-0.0189801	0.120206	0.87464	FALSE	-0.254584	0.216624	0.981199	0.775239	1.24188	no
Monocyte percentage of white cells || id:GCST90002394	Juvenile idiopathic arthritis || id:GCST90010715	MR Egger	319	-0.0551376	0.121376	0.649945	FALSE	-0.293034	0.182759	0.946355	0.745996	1.20053	yes
Monocyte percentage of white cells || id:GCST90002394	Juvenile idiopathic arthritis || id:GCST90010715	Simple mode	316	0.112737	0.214931	0.600281	FALSE	-0.308528	0.534003	1.11934	0.734527	1.70575	no
Monocyte percentage of white cells || id:GCST90002394	Juvenile idiopathic arthritis || id:GCST90010715	Simple mode	319	0.0768778	0.230404	0.738853	FALSE	-0.374715	0.52847	1.07991	0.687485	1.69634	yes
Monocyte percentage of white cells || id:GCST90002394	Juvenile idiopathic arthritis || id:GCST90010715	Weighted median	316	-0.0634929	0.105181	0.546074	FALSE	-0.269648	0.142662	0.938481	0.763648	1.15334	no
Monocyte percentage of white cells || id:GCST90002394	Juvenile idiopathic arthritis || id:GCST90010715	Weighted median	319	-0.0662067	0.10068	0.5108	FALSE	-0.26354	0.131127	0.935937	0.768327	1.14011	yes
Monocyte percentage of white cells || id:GCST90002394	Juvenile idiopathic arthritis || id:GCST90010715	Weighted mode	316	-0.0529864	0.116171	0.648628	FALSE	-0.280682	0.174709	0.948393	0.755269	1.1909	no
Monocyte percentage of white cells || id:GCST90002394	Juvenile idiopathic arthritis || id:GCST90010715	Weighted mode	319	-0.0476081	0.116843	0.68395	FALSE	-0.276621	0.181405	0.953507	0.758342	1.1989	yes
Monocyte percentage of white cells || id:GCST90002394	multiple sclerosis || id:ieu-b-18	Inverse variance weighted	275	0.0370869	0.057807	0.521155	FALSE	-0.0762147	0.150389	1.03778	0.926617	1.16229	no
Monocyte percentage of white cells || id:GCST90002394	multiple sclerosis || id:ieu-b-18	Inverse variance weighted	276	0.123513	0.0717468	0.085157	FALSE	-0.0171104	0.264137	1.13147	0.983035	1.30231	yes
Monocyte percentage of white cells || id:GCST90002394	multiple sclerosis || id:ieu-b-18	MR Egger	275	0.12671	0.104141	0.224763	FALSE	-0.077406	0.330825	1.13509	0.925514	1.39212	no
Monocyte percentage of white cells || id:GCST90002394	multiple sclerosis || id:ieu-b-18	MR Egger	276	0.28292	0.128967	0.0290934	FALSE	0.0301459	0.535695	1.327	1.0306	1.70864	yes
Monocyte percentage of white cells || id:GCST90002394	multiple sclerosis || id:ieu-b-18	Simple mode	275	0.061928	0.136875	0.651309	FALSE	-0.206347	0.330203	1.06389	0.813551	1.39125	no
Monocyte percentage of white cells || id:GCST90002394	multiple sclerosis || id:ieu-b-18	Simple mode	276	0.0729484	0.130286	0.575997	FALSE	-0.182412	0.328309	1.07568	0.833258	1.38862	yes
Monocyte percentage of white cells || id:GCST90002394	multiple sclerosis || id:ieu-b-18	Weighted median	275	0.0752901	0.0661347	0.254939	FALSE	-0.054334	0.204914	1.0782	0.947116	1.22742	no
Monocyte percentage of white cells || id:GCST90002394	multiple sclerosis || id:ieu-b-18	Weighted median	276	0.0788375	0.0660378	0.232547	FALSE	-0.0505967	0.208272	1.08203	0.950662	1.23155	yes
Monocyte percentage of white cells || id:GCST90002394	multiple sclerosis || id:ieu-b-18	Weighted mode	275	0.00143872	0.0687513	0.98332	FALSE	-0.133314	0.136191	1.00144	0.87519	1.1459	no
Monocyte percentage of white cells || id:GCST90002394	multiple sclerosis || id:ieu-b-18	Weighted mode	276	0.0117474	0.0677191	0.862408	FALSE	-0.120982	0.144477	1.01182	0.88605	1.15543	yes
Monocyte percentage of white cells || id:GCST90002394	Psoriasis || id:GCST90019016	Inverse variance weighted	318	-0.0529601	0.0509809	0.298888	FALSE	-0.152883	0.0469625	0.948418	0.85823	1.04808	no
Monocyte percentage of white cells || id:GCST90002394	Psoriasis || id:GCST90019016	Inverse variance weighted	321	-0.144613	0.0692838	0.0368654	FALSE	-0.280409	-0.00881648	0.865357	0.755475	0.991222	yes
Monocyte percentage of white cells || id:GCST90002394	Psoriasis || id:GCST90019016	MR Egger	318	-0.0211686	0.0881587	0.810394	FALSE	-0.19396	0.151622	0.979054	0.823691	1.16372	no
Monocyte percentage of white cells || id:GCST90002394	Psoriasis || id:GCST90019016	MR Egger	321	-0.14389	0.120129	0.231886	FALSE	-0.379343	0.0915629	0.865983	0.684311	1.09589	yes
Monocyte percentage of white cells || id:GCST90002394	Psoriasis || id:GCST90019016	Simple mode	318	-0.227827	0.146838	0.121765	FALSE	-0.515629	0.0599741	0.796262	0.597125	1.06181	no
Monocyte percentage of white cells || id:GCST90002394	Psoriasis || id:GCST90019016	Simple mode	321	-0.227439	0.156981	0.148364	FALSE	-0.535123	0.080244	0.796571	0.585597	1.08355	yes
Monocyte percentage of white cells || id:GCST90002394	Psoriasis || id:GCST90019016	Weighted median	318	-0.122998	0.0680226	0.0705761	FALSE	-0.256322	0.0103262	0.884265	0.773892	1.01038	no
Monocyte percentage of white cells || id:GCST90002394	Psoriasis || id:GCST90019016	Weighted median	321	-0.125581	0.0698073	0.0720245	FALSE	-0.262403	0.0112415	0.881985	0.769201	1.0113	yes
Monocyte percentage of white cells || id:GCST90002394	Psoriasis || id:GCST90019016	Weighted mode	318	-0.140214	0.0878467	0.111457	FALSE	-0.312394	0.0319651	0.869172	0.731693	1.03248	no
Monocyte percentage of white cells || id:GCST90002394	Psoriasis || id:GCST90019016	Weighted mode	321	-0.149541	0.0852782	0.080463	FALSE	-0.316686	0.0176047	0.861104	0.72856	1.01776	yes
Monocyte percentage of white cells || id:GCST90002394	Rheumatoid arthritis || id:ebi-a-GCST002318	Inverse variance weighted	313	0.00737849	0.0449738	0.869682	FALSE	-0.0807701	0.0955271	1.00741	0.922406	1.10024	no
Monocyte percentage of white cells || id:GCST90002394	Rheumatoid arthritis || id:ebi-a-GCST002318	Inverse variance weighted	315	-0.0320182	0.0482198	0.506687	FALSE	-0.126529	0.0624926	0.968489	0.881149	1.06449	yes
Monocyte percentage of white cells || id:GCST90002394	Rheumatoid arthritis || id:ebi-a-GCST002318	MR Egger	313	-0.0299832	0.0815092	0.713235	FALSE	-0.189741	0.129775	0.970462	0.827173	1.13857	no
Monocyte percentage of white cells || id:GCST90002394	Rheumatoid arthritis || id:ebi-a-GCST002318	MR Egger	315	-0.102759	0.0872926	0.240019	FALSE	-0.273852	0.0683347	0.902345	0.760444	1.07072	yes
Monocyte percentage of white cells || id:GCST90002394	Rheumatoid arthritis || id:ebi-a-GCST002318	Simple mode	313	0.0220308	0.130434	0.865981	FALSE	-0.233619	0.277681	1.02228	0.791663	1.32006	no
Monocyte percentage of white cells || id:GCST90002394	Rheumatoid arthritis || id:ebi-a-GCST002318	Simple mode	315	0.0179303	0.132741	0.892637	FALSE	-0.242242	0.278103	1.01809	0.784866	1.32062	yes
Monocyte percentage of white cells || id:GCST90002394	Rheumatoid arthritis || id:ebi-a-GCST002318	Weighted median	313	0	0.0626412	1	FALSE	-0.122777	0.122777	1	0.884461	1.13063	no
Monocyte percentage of white cells || id:GCST90002394	Rheumatoid arthritis || id:ebi-a-GCST002318	Weighted median	315	0	0.0637246	1	FALSE	-0.1249	0.1249	1	0.882585	1.13304	yes
Monocyte percentage of white cells || id:GCST90002394	Rheumatoid arthritis || id:ebi-a-GCST002318	Weighted mode	313	0.0220308	0.0718733	0.759411	FALSE	-0.118841	0.162902	1.02228	0.887949	1.17692	no
Monocyte percentage of white cells || id:GCST90002394	Rheumatoid arthritis || id:ebi-a-GCST002318	Weighted mode	315	0.0179303	0.0680518	0.792353	FALSE	-0.115451	0.151312	1.01809	0.890964	1.16336	yes
Monocyte percentage of white cells || id:GCST90002394	Sinusitis || id:J10_CHRONSINUSITIS	Inverse variance weighted	430	0.0172407	0.0267696	0.51955	FALSE	-0.0352277	0.0697091	1.01739	0.965386	1.0722	no
Monocyte percentage of white cells || id:GCST90002394	Sinusitis || id:J10_CHRONSINUSITIS	Inverse variance weighted	436	0.00340611	0.0277275	0.902232	FALSE	-0.0509398	0.057752	1.00341	0.950336	1.05945	yes
Monocyte percentage of white cells || id:GCST90002394	Sinusitis || id:J10_CHRONSINUSITIS	MR Egger	430	0.0608123	0.043154	0.159504	FALSE	-0.0237695	0.145394	1.0627	0.976511	1.1565	no
Monocyte percentage of white cells || id:GCST90002394	Sinusitis || id:J10_CHRONSINUSITIS	MR Egger	436	0.0490807	0.0448595	0.274519	FALSE	-0.038844	0.137005	1.05031	0.961901	1.14683	yes
Monocyte percentage of white cells || id:GCST90002394	Sinusitis || id:J10_CHRONSINUSITIS	Simple mode	430	0.0541743	0.0838875	0.518756	FALSE	-0.110245	0.218594	1.05567	0.895614	1.24433	no
Monocyte percentage of white cells || id:GCST90002394	Sinusitis || id:J10_CHRONSINUSITIS	Simple mode	436	0.0996535	0.0825098	0.227789	FALSE	-0.0620657	0.261373	1.10479	0.939821	1.29871	yes
Monocyte percentage of white cells || id:GCST90002394	Sinusitis || id:J10_CHRONSINUSITIS	Weighted median	430	0.0709109	0.0368348	0.0542161	FALSE	-0.00128531	0.143107	1.07349	0.998716	1.15385	no
Monocyte percentage of white cells || id:GCST90002394	Sinusitis || id:J10_CHRONSINUSITIS	Weighted median	436	0.0690055	0.0367356	0.0603217	FALSE	-0.00299636	0.141007	1.07144	0.997008	1.15143	yes
Monocyte percentage of white cells || id:GCST90002394	Sinusitis || id:J10_CHRONSINUSITIS	Weighted mode	430	0.0541743	0.0420859	0.198707	FALSE	-0.028314	0.136663	1.05567	0.972083	1.14644	no
Monocyte percentage of white cells || id:GCST90002394	Sinusitis || id:J10_CHRONSINUSITIS	Weighted mode	436	0.0996535	0.0464325	0.0324096	FALSE	0.00864573	0.190661	1.10479	1.00868	1.21005	yes
Monocyte percentage of white cells || id:GCST90002394	Systemic lupus erythematosus || id:ebi-a-GCST003156	Inverse variance weighted	291	0.115277	0.0820596	0.16008	FALSE	-0.0455593	0.276114	1.12218	0.955463	1.318	no
Monocyte percentage of white cells || id:GCST90002394	Systemic lupus erythematosus || id:ebi-a-GCST003156	Inverse variance weighted	295	0.12368	0.0827459	0.134995	FALSE	-0.0385024	0.285862	1.13165	0.962229	1.33091	yes
Monocyte percentage of white cells || id:GCST90002394	Systemic lupus erythematosus || id:ebi-a-GCST003156	MR Egger	291	0.197805	0.137226	0.150539	FALSE	-0.0711577	0.466767	1.21872	0.931315	1.59483	no
Monocyte percentage of white cells || id:GCST90002394	Systemic lupus erythematosus || id:ebi-a-GCST003156	MR Egger	295	0.199559	0.138724	0.15135	FALSE	-0.0723398	0.471457	1.22086	0.930215	1.60233	yes
Monocyte percentage of white cells || id:GCST90002394	Systemic lupus erythematosus || id:ebi-a-GCST003156	Simple mode	291	-0.509	0.269874	0.0602855	FALSE	-1.03795	0.0199534	0.601096	0.354179	1.02015	no
Monocyte percentage of white cells || id:GCST90002394	Systemic lupus erythematosus || id:ebi-a-GCST003156	Simple mode	295	-0.509056	0.249786	0.0424477	FALSE	-0.998637	-0.019476	0.601063	0.368381	0.980712	yes
Monocyte percentage of white cells || id:GCST90002394	Systemic lupus erythematosus || id:ebi-a-GCST003156	Weighted median	291	0.166629	0.111347	0.134527	FALSE	-0.0516107	0.384869	1.18132	0.949699	1.46942	no
Monocyte percentage of white cells || id:GCST90002394	Systemic lupus erythematosus || id:ebi-a-GCST003156	Weighted median	295	0.155008	0.109156	0.155589	FALSE	-0.0589373	0.368954	1.16767	0.942766	1.44622	yes
Monocyte percentage of white cells || id:GCST90002394	Systemic lupus erythematosus || id:ebi-a-GCST003156	Weighted mode	291	0.0951483	0.125593	0.44931	FALSE	-0.151014	0.341311	1.09982	0.859836	1.40679	no
Monocyte percentage of white cells || id:GCST90002394	Systemic lupus erythematosus || id:ebi-a-GCST003156	Weighted mode	295	0.0596206	0.130229	0.647425	FALSE	-0.195629	0.31487	1.06143	0.822317	1.37008	yes
Monocyte percentage of white cells || id:GCST90002394	Type 1 diabetes || id:ebi-a-GCST010681	Inverse variance weighted	409	0.106762	0.0586363	0.0686446	FALSE	-0.008165	0.221689	1.11267	0.991868	1.24818	no
Monocyte percentage of white cells || id:GCST90002394	Type 1 diabetes || id:ebi-a-GCST010681	Inverse variance weighted	415	0.0408807	0.0775642	0.598155	FALSE	-0.111145	0.192906	1.04173	0.894809	1.21277	yes
Monocyte percentage of white cells || id:GCST90002394	Type 1 diabetes || id:ebi-a-GCST010681	MR Egger	409	0.130575	0.0976576	0.181947	FALSE	-0.0608339	0.321984	1.13948	0.94098	1.37986	no
Monocyte percentage of white cells || id:GCST90002394	Type 1 diabetes || id:ebi-a-GCST010681	MR Egger	415	0.0803837	0.129116	0.53391	FALSE	-0.172683	0.33345	1.0837	0.841404	1.39578	yes
Monocyte percentage of white cells || id:GCST90002394	Type 1 diabetes || id:ebi-a-GCST010681	Simple mode	409	-0.00276693	0.209896	0.989489	FALSE	-0.414163	0.408629	0.997237	0.660893	1.50475	no
Monocyte percentage of white cells || id:GCST90002394	Type 1 diabetes || id:ebi-a-GCST010681	Simple mode	415	0.019184	0.207747	0.92647	FALSE	-0.387999	0.426367	1.01937	0.678413	1.53168	yes
Monocyte percentage of white cells || id:GCST90002394	Type 1 diabetes || id:ebi-a-GCST010681	Weighted median	409	0.136978	0.0844401	0.104763	FALSE	-0.0285248	0.302481	1.1468	0.971878	1.35321	no
Monocyte percentage of white cells || id:GCST90002394	Type 1 diabetes || id:ebi-a-GCST010681	Weighted median	415	0.136919	0.0830924	0.0993954	FALSE	-0.0259422	0.29978	1.14674	0.974391	1.34956	yes
Monocyte percentage of white cells || id:GCST90002394	Type 1 diabetes || id:ebi-a-GCST010681	Weighted mode	409	0.198698	0.109089	0.0692749	FALSE	-0.0151174	0.412513	1.21981	0.984996	1.51061	no
Monocyte percentage of white cells || id:GCST90002394	Type 1 diabetes || id:ebi-a-GCST010681	Weighted mode	415	0.233166	0.107252	0.0302708	FALSE	0.0229523	0.44338	1.26259	1.02322	1.55796	yes
Monocyte percentage of white cells || id:GCST90002394	Ulcerative colitis || id:ebi-a-GCST004133	Inverse variance weighted	332	-0.0798186	0.0607116	0.188605	FALSE	-0.198813	0.0391762	0.923284	0.819703	1.03995	no
Monocyte percentage of white cells || id:GCST90002394	Ulcerative colitis || id:ebi-a-GCST004133	Inverse variance weighted	335	-0.0575596	0.0610621	0.345865	FALSE	-0.177241	0.0621221	0.944066	0.837578	1.06409	yes
Monocyte percentage of white cells || id:GCST90002394	Ulcerative colitis || id:ebi-a-GCST004133	MR Egger	332	0.0422181	0.101266	0.677022	FALSE	-0.156264	0.2407	1.04312	0.855333	1.27214	no
Monocyte percentage of white cells || id:GCST90002394	Ulcerative colitis || id:ebi-a-GCST004133	MR Egger	335	0.0775138	0.101793	0.446906	FALSE	-0.122	0.277028	1.0806	0.885148	1.3192	yes
Monocyte percentage of white cells || id:GCST90002394	Ulcerative colitis || id:ebi-a-GCST004133	Simple mode	332	0.108879	0.200065	0.586658	FALSE	-0.283249	0.501007	1.11503	0.753333	1.65038	no
Monocyte percentage of white cells || id:GCST90002394	Ulcerative colitis || id:ebi-a-GCST004133	Simple mode	335	0.108109	0.19635	0.582279	FALSE	-0.276736	0.492955	1.11417	0.758255	1.63715	yes
Monocyte percentage of white cells || id:GCST90002394	Ulcerative colitis || id:ebi-a-GCST004133	Weighted median	332	0.0406424	0.0670898	0.544654	FALSE	-0.0908537	0.172138	1.04148	0.913151	1.18784	no
Monocyte percentage of white cells || id:GCST90002394	Ulcerative colitis || id:ebi-a-GCST004133	Weighted median	335	0.081024	0.0668093	0.225219	FALSE	-0.0499222	0.21197	1.0844	0.951303	1.23611	yes
Monocyte percentage of white cells || id:GCST90002394	Ulcerative colitis || id:ebi-a-GCST004133	Weighted mode	332	0.108879	0.126057	0.388363	FALSE	-0.138193	0.355951	1.11503	0.870931	1.42754	no
Monocyte percentage of white cells || id:GCST90002394	Ulcerative colitis || id:ebi-a-GCST004133	Weighted mode	335	0.108109	0.128811	0.40191	FALSE	-0.144361	0.360579	1.11417	0.865576	1.43416	yes
Myeloid white cell count || id:ebi-a-GCST004626	Ankylosing spondylitis || id:M13_ANKYLOSPON	Inverse variance weighted	137	0.0781449	0.0826761	0.34456	FALSE	-0.0839002	0.24019	1.08128	0.919523	1.27149	no
Myeloid white cell count || id:ebi-a-GCST004626	Ankylosing spondylitis || id:M13_ANKYLOSPON	Inverse variance weighted	139	0.26068	0.108382	0.0161639	FALSE	0.0482511	0.47311	1.29781	1.04943	1.60498	yes
Myeloid white cell count || id:ebi-a-GCST004626	Ankylosing spondylitis || id:M13_ANKYLOSPON	MR Egger	137	-0.190302	0.186791	0.310122	FALSE	-0.556413	0.175809	0.826709	0.573262	1.19221	no
Myeloid white cell count || id:ebi-a-GCST004626	Ankylosing spondylitis || id:M13_ANKYLOSPON	MR Egger	139	0.203181	0.247108	0.412373	FALSE	-0.281152	0.687513	1.22529	0.754914	1.98876	yes
Myeloid white cell count || id:ebi-a-GCST004626	Ankylosing spondylitis || id:M13_ANKYLOSPON	Simple mode	137	-0.262399	0.233237	0.262556	FALSE	-0.719543	0.194744	0.769204	0.486975	1.215	no
Myeloid white cell count || id:ebi-a-GCST004626	Ankylosing spondylitis || id:M13_ANKYLOSPON	Simple mode	139	-0.251839	0.264987	0.34358	FALSE	-0.771213	0.267536	0.77737	0.462452	1.30674	yes
Myeloid white cell count || id:ebi-a-GCST004626	Ankylosing spondylitis || id:M13_ANKYLOSPON	Weighted median	137	-0.0745564	0.130922	0.569037	FALSE	-0.331164	0.182051	0.928155	0.718087	1.19968	no
Myeloid white cell count || id:ebi-a-GCST004626	Ankylosing spondylitis || id:M13_ANKYLOSPON	Weighted median	139	-0.0718606	0.131731	0.585404	FALSE	-0.330054	0.186333	0.930661	0.718885	1.20482	yes
Myeloid white cell count || id:ebi-a-GCST004626	Ankylosing spondylitis || id:M13_ANKYLOSPON	Weighted mode	137	-0.144849	0.151299	0.340081	FALSE	-0.441396	0.151698	0.865153	0.643138	1.16381	no
Myeloid white cell count || id:ebi-a-GCST004626	Ankylosing spondylitis || id:M13_ANKYLOSPON	Weighted mode	139	-0.142041	0.151867	0.351269	FALSE	-0.439701	0.155619	0.867586	0.644229	1.16838	yes
Myeloid white cell count || id:ebi-a-GCST004626	Asthma || id:ebi-a-GCST90014325	Inverse variance weighted	142	0.0888833	0.0357788	0.0129827	FALSE	0.0187568	0.15901	1.09295	1.01893	1.17235	no
Myeloid white cell count || id:ebi-a-GCST004626	Asthma || id:ebi-a-GCST90014325	Inverse variance weighted	145	0.0818224	0.0351366	0.0198753	FALSE	0.0129547	0.15069	1.08526	1.01304	1.16264	yes
Myeloid white cell count || id:ebi-a-GCST004626	Asthma || id:ebi-a-GCST90014325	MR Egger	142	0.195597	0.0809352	0.0169491	FALSE	0.0369643	0.35423	1.21604	1.03766	1.42508	no
Myeloid white cell count || id:ebi-a-GCST004626	Asthma || id:ebi-a-GCST90014325	MR Egger	145	0.178262	0.0795304	0.0265388	FALSE	0.022382	0.334141	1.19514	1.02263	1.39674	yes
Myeloid white cell count || id:ebi-a-GCST004626	Asthma || id:ebi-a-GCST90014325	Simple mode	142	0.0982518	0.075275	0.193937	FALSE	-0.0492871	0.245791	1.10324	0.951908	1.27863	no
Myeloid white cell count || id:ebi-a-GCST004626	Asthma || id:ebi-a-GCST90014325	Simple mode	145	0.0910085	0.0709171	0.201445	FALSE	-0.0479889	0.230006	1.09528	0.953144	1.25861	yes
Myeloid white cell count || id:ebi-a-GCST004626	Asthma || id:ebi-a-GCST90014325	Weighted median	142	0.0682343	0.0316708	0.031202	FALSE	0.00615957	0.130309	1.07062	1.00618	1.13918	no
Myeloid white cell count || id:ebi-a-GCST004626	Asthma || id:ebi-a-GCST90014325	Weighted median	145	0.0628497	0.0325219	0.0532934	FALSE	-0.000893179	0.126593	1.06487	0.999107	1.13495	yes
Myeloid white cell count || id:ebi-a-GCST004626	Asthma || id:ebi-a-GCST90014325	Weighted mode	142	0.0791871	0.0660656	0.232689	FALSE	-0.0503015	0.208676	1.08241	0.950943	1.23205	no
Myeloid white cell count || id:ebi-a-GCST004626	Asthma || id:ebi-a-GCST90014325	Weighted mode	145	0.0718474	0.0711014	0.313955	FALSE	-0.0675115	0.211206	1.07449	0.934717	1.23517	yes
Myeloid white cell count || id:ebi-a-GCST004626	Asthma || id:GCST006862	Inverse variance weighted	110	0.0503428	0.0698245	0.470915	FALSE	-0.0865132	0.187199	1.05163	0.917123	1.20587	no
Myeloid white cell count || id:ebi-a-GCST004626	Asthma || id:GCST006862	Inverse variance weighted	112	0.0521321	0.0678813	0.442493	FALSE	-0.0809152	0.185179	1.05351	0.922272	1.20343	yes
Myeloid white cell count || id:ebi-a-GCST004626	Asthma || id:GCST006862	MR Egger	110	0.275405	0.170387	0.108936	FALSE	-0.0585534	0.609364	1.31706	0.943128	1.83926	no
Myeloid white cell count || id:ebi-a-GCST004626	Asthma || id:GCST006862	MR Egger	112	0.257443	0.16404	0.119429	FALSE	-0.0640758	0.578963	1.29362	0.937934	1.78419	yes
Myeloid white cell count || id:ebi-a-GCST004626	Asthma || id:GCST006862	Simple mode	110	-0.208733	0.143758	0.14938	FALSE	-0.490499	0.0730322	0.811612	0.612321	1.07577	no
Myeloid white cell count || id:ebi-a-GCST004626	Asthma || id:GCST006862	Simple mode	112	-0.19598	0.142734	0.172507	FALSE	-0.47574	0.083779	0.822028	0.621425	1.08739	yes
Myeloid white cell count || id:ebi-a-GCST004626	Asthma || id:GCST006862	Weighted median	110	-0.127315	0.0725613	0.0793303	FALSE	-0.269535	0.0149052	0.880456	0.763734	1.01502	no
Myeloid white cell count || id:ebi-a-GCST004626	Asthma || id:GCST006862	Weighted median	112	-0.0760772	0.0715793	0.287855	FALSE	-0.216373	0.0642182	0.926745	0.805435	1.06633	yes
Myeloid white cell count || id:ebi-a-GCST004626	Asthma || id:GCST006862	Weighted mode	110	-0.176333	0.115788	0.13068	FALSE	-0.403277	0.0506112	0.838339	0.668127	1.05191	no
Myeloid white cell count || id:ebi-a-GCST004626	Asthma || id:GCST006862	Weighted mode	112	-0.163741	0.108255	0.133237	FALSE	-0.375921	0.0484394	0.848962	0.686657	1.04963	yes
Myeloid white cell count || id:ebi-a-GCST004626	Crohn's disease || id:ebi-a-GCST004132	Inverse variance weighted	121	0.0833746	0.115422	0.470081	FALSE	-0.142852	0.309601	1.08695	0.866882	1.36288	no
Myeloid white cell count || id:ebi-a-GCST004626	Crohn's disease || id:ebi-a-GCST004132	Inverse variance weighted	123	0.0896329	0.115021	0.435819	FALSE	-0.135809	0.315075	1.09377	0.873009	1.37036	yes
Myeloid white cell count || id:ebi-a-GCST004626	Crohn's disease || id:ebi-a-GCST004132	MR Egger	121	-0.216902	0.256718	0.39986	FALSE	-0.720068	0.286265	0.805009	0.486719	1.33144	no
Myeloid white cell count || id:ebi-a-GCST004626	Crohn's disease || id:ebi-a-GCST004132	MR Egger	123	-0.157172	0.256463	0.541131	FALSE	-0.65984	0.345496	0.854557	0.516934	1.41269	yes
Myeloid white cell count || id:ebi-a-GCST004626	Crohn's disease || id:ebi-a-GCST004132	Simple mode	121	0.0335892	0.171918	0.845427	FALSE	-0.303371	0.370549	1.03416	0.738325	1.44853	no
Myeloid white cell count || id:ebi-a-GCST004626	Crohn's disease || id:ebi-a-GCST004132	Simple mode	123	0.0315899	0.183322	0.863472	FALSE	-0.327722	0.390901	1.03209	0.720564	1.47831	yes
Myeloid white cell count || id:ebi-a-GCST004626	Crohn's disease || id:ebi-a-GCST004132	Weighted median	121	0.0599402	0.0878954	0.495271	FALSE	-0.112335	0.232215	1.06177	0.893745	1.26139	no
Myeloid white cell count || id:ebi-a-GCST004626	Crohn's disease || id:ebi-a-GCST004132	Weighted median	123	0.0666066	0.0871788	0.444853	FALSE	-0.104264	0.237477	1.06887	0.900988	1.26805	yes
Myeloid white cell count || id:ebi-a-GCST004626	Crohn's disease || id:ebi-a-GCST004132	Weighted mode	121	0.0335892	0.184891	0.856148	FALSE	-0.328798	0.395976	1.03416	0.719789	1.48583	no
Myeloid white cell count || id:ebi-a-GCST004626	Crohn's disease || id:ebi-a-GCST004132	Weighted mode	123	0.0315899	0.204139	0.877276	FALSE	-0.368522	0.431702	1.03209	0.691756	1.53988	yes
Myeloid white cell count || id:ebi-a-GCST004626	Eczema || id:GCST90244787	Inverse variance weighted	139	0.108174	0.0298901	0.000295666	FALSE	0.0495897	0.166759	1.11424	1.05084	1.18147	no
Myeloid white cell count || id:ebi-a-GCST004626	Eczema || id:GCST90244787	Inverse variance weighted	141	0.109422	0.0298528	0.000246957	FALSE	0.0509108	0.167934	1.11563	1.05223	1.18286	yes
Myeloid white cell count || id:ebi-a-GCST004626	Eczema || id:GCST90244787	MR Egger	139	0.113513	0.0667274	0.0911851	FALSE	-0.017273	0.244298	1.12021	0.982875	1.27673	no
Myeloid white cell count || id:ebi-a-GCST004626	Eczema || id:GCST90244787	MR Egger	141	0.106787	0.0666437	0.111346	FALSE	-0.0238346	0.237409	1.1127	0.976447	1.26796	yes
Myeloid white cell count || id:ebi-a-GCST004626	Eczema || id:GCST90244787	Simple mode	139	0.178115	0.069059	0.0109503	FALSE	0.0427594	0.313471	1.19496	1.04369	1.36817	no
Myeloid white cell count || id:ebi-a-GCST004626	Eczema || id:GCST90244787	Simple mode	141	0.177325	0.0674505	0.00952141	FALSE	0.045122	0.309528	1.19402	1.04616	1.36278	yes
Myeloid white cell count || id:ebi-a-GCST004626	Eczema || id:GCST90244787	Weighted median	139	0.125666	0.0361608	0.00051048	FALSE	0.0547907	0.196541	1.1339	1.05632	1.21719	no
Myeloid white cell count || id:ebi-a-GCST004626	Eczema || id:GCST90244787	Weighted median	141	0.124365	0.0372252	0.000835126	FALSE	0.0514036	0.197326	1.13243	1.05275	1.21814	yes
Myeloid white cell count || id:ebi-a-GCST004626	Eczema || id:GCST90244787	Weighted mode	139	0.146831	0.0393474	0.000277114	FALSE	0.0697104	0.223952	1.15816	1.0722	1.25101	no
Myeloid white cell count || id:ebi-a-GCST004626	Eczema || id:GCST90244787	Weighted mode	141	0.146045	0.039409	0.000302525	FALSE	0.0688037	0.223287	1.15725	1.07123	1.25018	yes
Myeloid white cell count || id:ebi-a-GCST004626	Eczema || id:L12_ATOPIC	Inverse variance weighted	137	0.135289	0.0591535	0.0221905	FALSE	0.0193486	0.25123	1.14487	1.01954	1.28561	no
Myeloid white cell count || id:ebi-a-GCST004626	Eczema || id:L12_ATOPIC	Inverse variance weighted	139	0.117693	0.059329	0.0472855	FALSE	0.00140812	0.233978	1.1249	1.00141	1.26362	yes
Myeloid white cell count || id:ebi-a-GCST004626	Eczema || id:L12_ATOPIC	MR Egger	137	0.220903	0.134509	0.102856	FALSE	-0.042734	0.484541	1.2472	0.958166	1.62343	no
Myeloid white cell count || id:ebi-a-GCST004626	Eczema || id:L12_ATOPIC	MR Egger	139	0.160535	0.135108	0.236811	FALSE	-0.104277	0.425347	1.17414	0.900976	1.53012	yes
Myeloid white cell count || id:ebi-a-GCST004626	Eczema || id:L12_ATOPIC	Simple mode	137	0.0534021	0.143534	0.710433	FALSE	-0.227924	0.334728	1.05485	0.796185	1.39756	no
Myeloid white cell count || id:ebi-a-GCST004626	Eczema || id:L12_ATOPIC	Simple mode	139	0.0534568	0.134448	0.691537	FALSE	-0.21006	0.316974	1.05491	0.810535	1.37297	yes
Myeloid white cell count || id:ebi-a-GCST004626	Eczema || id:L12_ATOPIC	Weighted median	137	0.147002	0.0629349	0.0195029	FALSE	0.0236494	0.270354	1.15836	1.02393	1.31043	no
Myeloid white cell count || id:ebi-a-GCST004626	Eczema || id:L12_ATOPIC	Weighted median	139	0.144266	0.0631426	0.0223265	FALSE	0.0205066	0.268026	1.15519	1.02072	1.30738	yes
Myeloid white cell count || id:ebi-a-GCST004626	Eczema || id:L12_ATOPIC	Weighted mode	137	0.12491	0.0741249	0.0942575	FALSE	-0.020375	0.270195	1.13305	0.979831	1.31022	no
Myeloid white cell count || id:ebi-a-GCST004626	Eczema || id:L12_ATOPIC	Weighted mode	139	0.125043	0.0714288	0.0822383	FALSE	-0.0149577	0.265043	1.1332	0.985154	1.30349	yes
Myeloid white cell count || id:ebi-a-GCST004626	Eosinophilic esophagitis || id:GCST90027899	Inverse variance weighted	122	0.208251	0.135503	0.124324	FALSE	-0.0573344	0.473836	1.23152	0.944278	1.60614	no
Myeloid white cell count || id:ebi-a-GCST004626	Eosinophilic esophagitis || id:GCST90027899	Inverse variance weighted	124	0.181258	0.131979	0.169633	FALSE	-0.0774213	0.439937	1.19872	0.9255	1.55261	yes
Myeloid white cell count || id:ebi-a-GCST004626	Eosinophilic esophagitis || id:GCST90027899	MR Egger	122	0.0648957	0.302428	0.830457	FALSE	-0.527864	0.657655	1.06705	0.589864	1.93026	no
Myeloid white cell count || id:ebi-a-GCST004626	Eosinophilic esophagitis || id:GCST90027899	MR Egger	124	0.00202678	0.294284	0.994516	FALSE	-0.57477	0.578824	1.00203	0.562834	1.78394	yes
Myeloid white cell count || id:ebi-a-GCST004626	Eosinophilic esophagitis || id:GCST90027899	Simple mode	122	0.252523	0.391616	0.520262	FALSE	-0.515044	1.02009	1.28727	0.597474	2.77345	no
Myeloid white cell count || id:ebi-a-GCST004626	Eosinophilic esophagitis || id:GCST90027899	Simple mode	124	0.228182	0.438203	0.603497	FALSE	-0.630696	1.08706	1.25631	0.532221	2.96554	yes
Myeloid white cell count || id:ebi-a-GCST004626	Eosinophilic esophagitis || id:GCST90027899	Weighted median	122	0.186374	0.200725	0.353145	FALSE	-0.207047	0.579796	1.20487	0.812982	1.78567	no
Myeloid white cell count || id:ebi-a-GCST004626	Eosinophilic esophagitis || id:GCST90027899	Weighted median	124	0.177825	0.192385	0.35532	FALSE	-0.199249	0.5549	1.19462	0.819346	1.74177	yes
Myeloid white cell count || id:ebi-a-GCST004626	Eosinophilic esophagitis || id:GCST90027899	Weighted mode	122	0.228052	0.245566	0.354905	FALSE	-0.253258	0.709362	1.25615	0.776268	2.03269	no
Myeloid white cell count || id:ebi-a-GCST004626	Eosinophilic esophagitis || id:GCST90027899	Weighted mode	124	0.179412	0.243544	0.462726	FALSE	-0.297935	0.656758	1.19651	0.74235	1.92853	yes
Myeloid white cell count || id:ebi-a-GCST004626	Inflammatory bowel disease || id:ebi-a-GCST004131	Inverse variance weighted	121	0.00514901	0.0847386	0.951548	FALSE	-0.160939	0.171237	1.00516	0.851344	1.18677	no
Myeloid white cell count || id:ebi-a-GCST004626	Inflammatory bowel disease || id:ebi-a-GCST004131	Inverse variance weighted	123	-0.00824714	0.084752	0.922481	FALSE	-0.174361	0.157867	0.991787	0.839994	1.17101	yes
Myeloid white cell count || id:ebi-a-GCST004626	Inflammatory bowel disease || id:ebi-a-GCST004131	MR Egger	121	-0.322615	0.18702	0.0871189	FALSE	-0.689175	0.0439449	0.724253	0.50199	1.04492	no
Myeloid white cell count || id:ebi-a-GCST004626	Inflammatory bowel disease || id:ebi-a-GCST004131	MR Egger	123	-0.313261	0.187531	0.0974157	FALSE	-0.680823	0.0543002	0.731059	0.5062	1.0558	yes
Myeloid white cell count || id:ebi-a-GCST004626	Inflammatory bowel disease || id:ebi-a-GCST004131	Simple mode	121	0.0455188	0.150261	0.762467	FALSE	-0.248993	0.34003	1.04657	0.779586	1.40499	no
Myeloid white cell count || id:ebi-a-GCST004626	Inflammatory bowel disease || id:ebi-a-GCST004131	Simple mode	123	0.0457769	0.142311	0.748255	FALSE	-0.233153	0.324707	1.04684	0.792033	1.38362	yes
Myeloid white cell count || id:ebi-a-GCST004626	Inflammatory bowel disease || id:ebi-a-GCST004131	Weighted median	121	0.0117536	0.0699529	0.866567	FALSE	-0.125354	0.148861	1.01182	0.882184	1.16051	no
Myeloid white cell count || id:ebi-a-GCST004626	Inflammatory bowel disease || id:ebi-a-GCST004131	Weighted median	123	0.014078	0.0695955	0.839696	FALSE	-0.122329	0.150485	1.01418	0.884857	1.1624	yes
[truncated: 1,202 more rows]

## Sheet: ST6
Supplementary Table 6	Heterogeneity statistics (Cochran's Q, I2) for two-sample MR analyses including immune-mediated disease as outcome (with/without MHC region)
exposure	outcome	method	Q	Q_df	Q_pval	I2	MHC included?
Basophil count || id:GCST90002292	Ankylosing spondylitis || id:M13_ANKYLOSPON	Inverse variance weighted	499.043	201	2.48911e-27	0.988865	yes
Basophil count || id:GCST90002292	Ankylosing spondylitis || id:M13_ANKYLOSPON	Inverse variance weighted	297.072	198	6.45948e-06	0.988788	no
Basophil count || id:GCST90002292	Ankylosing spondylitis || id:M13_ANKYLOSPON	MR Egger	499.043	200	1.56874e-27	0.988865	yes
Basophil count || id:GCST90002292	Ankylosing spondylitis || id:M13_ANKYLOSPON	MR Egger	296.995	197	5.27732e-06	0.988788	no
Basophil count || id:GCST90002292	Asthma || id:ebi-a-GCST90014325	Inverse variance weighted	941.88	208	7.94187e-94	0.988735	yes
Basophil count || id:GCST90002292	Asthma || id:ebi-a-GCST90014325	Inverse variance weighted	936.659	204	2.90796e-94	0.988643	no
Basophil count || id:GCST90002292	Asthma || id:ebi-a-GCST90014325	MR Egger	923.124	207	5.61876e-91	0.988735	yes
Basophil count || id:GCST90002292	Asthma || id:ebi-a-GCST90014325	MR Egger	917.208	203	2.75926e-91	0.988643	no
Basophil count || id:GCST90002292	Asthma || id:GCST006862	Inverse variance weighted	358.375	133	1.38598e-22	0.988652	yes
Basophil count || id:GCST90002292	Asthma || id:GCST006862	Inverse variance weighted	351.237	131	4.92212e-22	0.98854	no
Basophil count || id:GCST90002292	Asthma || id:GCST006862	MR Egger	353.296	132	4.22195e-22	0.988652	yes
Basophil count || id:GCST90002292	Asthma || id:GCST006862	MR Egger	346.089	130	1.53026e-21	0.98854	no
Basophil count || id:GCST90002292	Crohn's disease || id:ebi-a-GCST004132	Inverse variance weighted	736.469	169	7.99442e-72	0.989055	yes
Basophil count || id:GCST90002292	Crohn's disease || id:ebi-a-GCST004132	Inverse variance weighted	717.549	167	2.73003e-69	0.988989	no
Basophil count || id:GCST90002292	Crohn's disease || id:ebi-a-GCST004132	MR Egger	736.191	168	4.23908e-72	0.989055	yes
Basophil count || id:GCST90002292	Crohn's disease || id:ebi-a-GCST004132	MR Egger	717.085	166	1.56546e-69	0.988989	no
Basophil count || id:GCST90002292	Eczema || id:GCST90244787	Inverse variance weighted	453.576	200	9.7763e-22	0.988969	yes
Basophil count || id:GCST90002292	Eczema || id:GCST90244787	Inverse variance weighted	451.127	196	3.66972e-22	0.988879	no
Basophil count || id:GCST90002292	Eczema || id:GCST90244787	MR Egger	448.472	199	2.73532e-21	0.988969	yes
Basophil count || id:GCST90002292	Eczema || id:GCST90244787	MR Egger	446.141	195	1.00182e-21	0.988879	no
Basophil count || id:GCST90002292	Eczema || id:L12_ATOPIC	Inverse variance weighted	457.219	201	5.27499e-22	0.988865	yes
Basophil count || id:GCST90002292	Eczema || id:L12_ATOPIC	Inverse variance weighted	427.337	198	6.43634e-19	0.988788	no
Basophil count || id:GCST90002292	Eczema || id:L12_ATOPIC	MR Egger	450.744	200	2.17698e-21	0.988865	yes
Basophil count || id:GCST90002292	Eczema || id:L12_ATOPIC	MR Egger	420.452	197	2.82629e-18	0.988788	no
Basophil count || id:GCST90002292	Eosinophilic esophagitis || id:GCST90027899	Inverse variance weighted	261.775	178	4.38046e-05	0.988862	yes
Basophil count || id:GCST90002292	Eosinophilic esophagitis || id:GCST90027899	Inverse variance weighted	259.77	176	4.08167e-05	0.988786	no
Basophil count || id:GCST90002292	Eosinophilic esophagitis || id:GCST90027899	MR Egger	261.669	177	3.6245e-05	0.988862	yes
Basophil count || id:GCST90002292	Eosinophilic esophagitis || id:GCST90027899	MR Egger	259.617	175	3.3994e-05	0.988786	no
Basophil count || id:GCST90002292	Inflammatory bowel disease || id:ebi-a-GCST004131	Inverse variance weighted	759.668	169	9.6858e-76	0.989055	yes
Basophil count || id:GCST90002292	Inflammatory bowel disease || id:ebi-a-GCST004131	Inverse variance weighted	748.633	167	1.58668e-74	0.988989	no
Basophil count || id:GCST90002292	Inflammatory bowel disease || id:ebi-a-GCST004131	MR Egger	759.436	168	4.97031e-76	0.989055	yes
Basophil count || id:GCST90002292	Inflammatory bowel disease || id:ebi-a-GCST004131	MR Egger	748.23	166	8.71683e-75	0.988989	no
Basophil count || id:GCST90002292	Juvenile idiopathic arthritis || id:GCST90010715	Inverse variance weighted	251.746	164	1.25286e-05	0.98897	yes
Basophil count || id:GCST90002292	Juvenile idiopathic arthritis || id:GCST90010715	Inverse variance weighted	246.798	162	1.97831e-05	0.988891	no
Basophil count || id:GCST90002292	Juvenile idiopathic arthritis || id:GCST90010715	MR Egger	251.741	163	9.97384e-06	0.98897	yes
Basophil count || id:GCST90002292	Juvenile idiopathic arthritis || id:GCST90010715	MR Egger	246.78	161	1.58411e-05	0.988891	no
Basophil count || id:GCST90002292	multiple sclerosis || id:ieu-b-18	Inverse variance weighted	677.982	145	8.53882e-70	0.988105	yes
Basophil count || id:GCST90002292	multiple sclerosis || id:ieu-b-18	Inverse variance weighted	538.696	143	3.07996e-47	0.988013	no
Basophil count || id:GCST90002292	multiple sclerosis || id:ieu-b-18	MR Egger	669.42	144	1.15416e-68	0.988105	yes
Basophil count || id:GCST90002292	multiple sclerosis || id:ieu-b-18	MR Egger	534.091	142	8.65859e-47	0.988013	no
Basophil count || id:GCST90002292	Psoriasis || id:GCST90019016	Inverse variance weighted	1255.01	163	8.67361e-168	0.988996	yes
Basophil count || id:GCST90002292	Psoriasis || id:GCST90019016	Inverse variance weighted	308.247	161	2.55407e-11	0.988918	no
Basophil count || id:GCST90002292	Psoriasis || id:GCST90019016	MR Egger	1247.48	162	8.28057e-167	0.988996	yes
Basophil count || id:GCST90002292	Psoriasis || id:GCST90019016	MR Egger	306.083	160	3.10943e-11	0.988918	no
Basophil count || id:GCST90002292	Rheumatoid arthritis || id:ebi-a-GCST002318	Inverse variance weighted	443.846	157	3.37693e-29	0.98873	yes
Basophil count || id:GCST90002292	Rheumatoid arthritis || id:ebi-a-GCST002318	Inverse variance weighted	379.281	155	8.04786e-21	0.988655	no
Basophil count || id:GCST90002292	Rheumatoid arthritis || id:ebi-a-GCST002318	MR Egger	442.971	156	2.65247e-29	0.98873	yes
Basophil count || id:GCST90002292	Rheumatoid arthritis || id:ebi-a-GCST002318	MR Egger	376.986	154	1.01666e-20	0.988655	no
Basophil count || id:GCST90002292	Sinusitis || id:J10_CHRONSINUSITIS	Inverse variance weighted	360.529	201	3.5328e-11	0.988865	yes
Basophil count || id:GCST90002292	Sinusitis || id:J10_CHRONSINUSITIS	Inverse variance weighted	346.368	198	3.48219e-10	0.988788	no
Basophil count || id:GCST90002292	Sinusitis || id:J10_CHRONSINUSITIS	MR Egger	359.278	200	3.47562e-11	0.988865	yes
Basophil count || id:GCST90002292	Sinusitis || id:J10_CHRONSINUSITIS	MR Egger	345.159	197	3.40707e-10	0.988788	no
Basophil count || id:GCST90002292	Systemic lupus erythematosus || id:ebi-a-GCST003156	Inverse variance weighted	314.732	146	2.03693e-14	0.988563	yes
Basophil count || id:GCST90002292	Systemic lupus erythematosus || id:ebi-a-GCST003156	Inverse variance weighted	220.518	144	4.2453e-05	0.988473	no
Basophil count || id:GCST90002292	Systemic lupus erythematosus || id:ebi-a-GCST003156	MR Egger	314.335	145	1.53053e-14	0.988563	yes
Basophil count || id:GCST90002292	Systemic lupus erythematosus || id:ebi-a-GCST003156	MR Egger	220.282	143	3.52622e-05	0.988473	no
Basophil count || id:GCST90002292	Type 1 diabetes || id:ebi-a-GCST010681	Inverse variance weighted	506.724	196	2.2591e-29	0.98899	yes
Basophil count || id:GCST90002292	Type 1 diabetes || id:ebi-a-GCST010681	Inverse variance weighted	388.756	194	3.87379e-15	0.988926	no
Basophil count || id:GCST90002292	Type 1 diabetes || id:ebi-a-GCST010681	MR Egger	505.484	195	2.05077e-29	0.98899	yes
Basophil count || id:GCST90002292	Type 1 diabetes || id:ebi-a-GCST010681	MR Egger	386.898	193	4.36508e-15	0.988926	no
Basophil count || id:GCST90002292	Ulcerative colitis || id:ebi-a-GCST004133	Inverse variance weighted	477.931	168	1.61519e-31	0.989093	yes
Basophil count || id:GCST90002292	Ulcerative colitis || id:ebi-a-GCST004133	Inverse variance weighted	466.718	166	2.19273e-30	0.989027	no
Basophil count || id:GCST90002292	Ulcerative colitis || id:ebi-a-GCST004133	MR Egger	477.833	167	9.81346e-32	0.989093	yes
Basophil count || id:GCST90002292	Ulcerative colitis || id:ebi-a-GCST004133	MR Egger	466.571	165	1.36113e-30	0.989027	no
Basophil percentage of granulocytes || id:ebi-a-GCST004634	Ankylosing spondylitis || id:M13_ANKYLOSPON	Inverse variance weighted	81.6918	54	0.00884319	0.987307	yes
Basophil percentage of granulocytes || id:ebi-a-GCST004634	Ankylosing spondylitis || id:M13_ANKYLOSPON	Inverse variance weighted	81.6918	54	0.00884319	0.987307	no
Basophil percentage of granulocytes || id:ebi-a-GCST004634	Ankylosing spondylitis || id:M13_ANKYLOSPON	MR Egger	81.032	53	0.00788717	0.987307	yes
Basophil percentage of granulocytes || id:ebi-a-GCST004634	Ankylosing spondylitis || id:M13_ANKYLOSPON	MR Egger	81.032	53	0.00788717	0.987307	no
Basophil percentage of granulocytes || id:ebi-a-GCST004634	Asthma || id:ebi-a-GCST90014325	Inverse variance weighted	170.633	55	9.09972e-14	0.987305	yes
Basophil percentage of granulocytes || id:ebi-a-GCST004634	Asthma || id:ebi-a-GCST90014325	Inverse variance weighted	170.633	55	9.09972e-14	0.987305	no
Basophil percentage of granulocytes || id:ebi-a-GCST004634	Asthma || id:ebi-a-GCST90014325	MR Egger	160.931	54	1.44655e-12	0.987305	yes
Basophil percentage of granulocytes || id:ebi-a-GCST004634	Asthma || id:ebi-a-GCST90014325	MR Egger	160.931	54	1.44655e-12	0.987305	no
Basophil percentage of granulocytes || id:ebi-a-GCST004634	Asthma || id:GCST006862	Inverse variance weighted	40.403	37	0.322365	0.986747	yes
Basophil percentage of granulocytes || id:ebi-a-GCST004634	Asthma || id:GCST006862	Inverse variance weighted	40.403	37	0.322365	0.986747	no
Basophil percentage of granulocytes || id:ebi-a-GCST004634	Asthma || id:GCST006862	MR Egger	38.8063	36	0.344329	0.986747	yes
Basophil percentage of granulocytes || id:ebi-a-GCST004634	Asthma || id:GCST006862	MR Egger	38.8063	36	0.344329	0.986747	no
Basophil percentage of granulocytes || id:ebi-a-GCST004634	Crohn's disease || id:ebi-a-GCST004132	Inverse variance weighted	113.071	46	1.42568e-07	0.986626	yes
Basophil percentage of granulocytes || id:ebi-a-GCST004634	Crohn's disease || id:ebi-a-GCST004132	Inverse variance weighted	113.071	46	1.42568e-07	0.986626	no
Basophil percentage of granulocytes || id:ebi-a-GCST004634	Crohn's disease || id:ebi-a-GCST004132	MR Egger	113	45	9.02254e-08	0.986626	yes
Basophil percentage of granulocytes || id:ebi-a-GCST004634	Crohn's disease || id:ebi-a-GCST004132	MR Egger	113	45	9.02254e-08	0.986626	no
Basophil percentage of granulocytes || id:ebi-a-GCST004634	Eczema || id:GCST90244787	Inverse variance weighted	105.211	54	3.77698e-05	0.987307	yes
Basophil percentage of granulocytes || id:ebi-a-GCST004634	Eczema || id:GCST90244787	Inverse variance weighted	105.211	54	3.77698e-05	0.987307	no
Basophil percentage of granulocytes || id:ebi-a-GCST004634	Eczema || id:GCST90244787	MR Egger	104.244	53	3.38757e-05	0.987307	yes
Basophil percentage of granulocytes || id:ebi-a-GCST004634	Eczema || id:GCST90244787	MR Egger	104.244	53	3.38757e-05	0.987307	no
Basophil percentage of granulocytes || id:ebi-a-GCST004634	Eczema || id:L12_ATOPIC	Inverse variance weighted	99.4096	54	0.000165468	0.987307	yes
Basophil percentage of granulocytes || id:ebi-a-GCST004634	Eczema || id:L12_ATOPIC	Inverse variance weighted	99.4096	54	0.000165468	0.987307	no
Basophil percentage of granulocytes || id:ebi-a-GCST004634	Eczema || id:L12_ATOPIC	MR Egger	99.0704	53	0.000128561	0.987307	yes
[truncated: 1,193 more rows]

## Sheet: ST7
Supplementary Table 7	Pleiotropy statistics (Egger's intercept and I2_GX) for two-sample MR analyses including immune-mediated disease as outcome (with/without MHC region)
[truncated: 641 more rows]

[truncated: 21 more sheets: ST8, ST9, ST10, ST11, ST12, ST13, ST14, ST15, ST16, ST17, ST18, ST19, ST20, ST21, ST22, ST23, ST24, ST25, ST26, ST27 …]
